# Supplementary material for: Spatiotemporal control of photochromic upconversion through interfacial energy transfer
Source: Nat Commun. 2024 Mar 1;15:1923. doi: 10.1038/s41467-024-46228-5 (PMC10907698; doi:10.1038/s41467-024-46228-5)
Supplement: Supplementary file 4 — Source Data [file 41467_2024_46228_MOESM4_ESM.xlsx]

## Sheet: Figure 2c
Figure 2c
	0%Yb	1%Yb	2%Yb	5%Yb	10%Yb	20%Yb	60%Yb	100%Yb
X axis	Y1 axis	Y2 axis	Y3 axis	Y4 axis	Y5 axis	Y6 axis	Y7 axis	Y8 axis
450	2.66418e-06	1.76387e-06	3.03166e-06	3.47262e-06	7.05549e-06	8.15791e-06	1.12079e-05	1.69038e-05
451	2.58758e-06	2.58758e-06	3.14206e-06	3.99227e-06	4.43586e-06	9.3153e-06	1.15517e-05	1.78358e-05
452	2.23865e-06	3.20874e-06	2.61176e-06	3.86168e-06	5.1489e-06	7.05176e-06	1.41781e-05	1.91218e-05
453	2.80634e-06	2.0954e-06	2.89989e-06	4.79885e-06	7.18424e-06	9.42932e-06	1.36575e-05	1.68381e-05
454	1.79313e-06	1.208e-06	3.20876e-06	3.65232e-06	6.11552e-06	5.77577e-06	1.11363e-05	1.51e-05
455	2.27714e-06	2.42895e-06	2.65666e-06	3.33031e-06	5.46513e-06	7.62841e-06	1.04369e-05	1.39475e-05
456	2.57283e-06	1.9058e-06	3.23985e-06	2.91587e-06	6.17478e-06	6.17478e-06	8.09964e-06	1.00054e-05
457	2.29561e-06	1.98953e-06	2.00866e-06	2.06605e-06	5.50947e-06	3.67298e-06	9.2781e-06	9.37375e-06
458	1.34886e-06	2.08109e-06	3.0831e-06	2.25452e-06	5.78082e-06	4.16219e-06	6.74429e-06	8.18949e-06
459	1.44652e-06	1.6201e-06	2.218e-06	2.08299e-06	6.24898e-06	3.81882e-06	7.52191e-06	7.03974e-06
460	1.75166e-06	1.94629e-06	2.0436e-06	1.75166e-06	3.50331e-06	3.50331e-06	5.06034e-06	6.22811e-06
461	1.28372e-06	1.73797e-06	2.17246e-06	2.3107e-06	3.55493e-06	2.84394e-06	5.33239e-06	4.64116e-06
462	2.20117e-06	1.44076e-06	1.30069e-06	1.44076e-06	2.88153e-06	3.9621e-06	5.40286e-06	5.90313e-06
463	2.02934e-06	1.29878e-06	1.01467e-06	1.64377e-06	4.62691e-06	3.04402e-06	4.56603e-06	4.76896e-06
464	1.43971e-06	1.23403e-06	1.33687e-06	1.66595e-06	2.71487e-06	4.93614e-06	2.77658e-06	4.52479e-06
465	1.45487e-06	1.08076e-06	2.07838e-06	2.61876e-06	4.4893e-06	3.11757e-06	3.74109e-06	5.19595e-06
466	1.89406e-06	2.18869e-06	1.47315e-06	1.79935e-06	3.03049e-06	3.28303e-06	3.47244e-06	5.15604e-06
467	1.48837e-06	1.44585e-06	2.23256e-06	1.24385e-06	1.27575e-06	3.82725e-06	3.402e-06	4.03987e-06
468	1.72289e-06	1.20602e-06	2.7997e-06	6.78388e-07	2.84277e-06	3.35964e-06	2.26129e-06	4.30722e-06
469	6.52424e-07	1.21786e-06	1.95727e-06	1.46795e-06	3.65357e-06	3.78406e-06	4.56697e-06	3.69707e-06
470	1.42634e-06	7.89971e-07	1.64577e-06	1.38245e-06	4.21318e-06	2.63324e-06	3.94985e-06	2.30408e-06
471	1.54197e-06	8.81125e-07	5.50703e-07	1.4869e-06	3.96506e-06	2.1147e-06	2.42309e-06	4.29548e-06
472	1.10019e-06	1.05618e-06	2.75046e-06	1.7823e-06	4.22471e-06	1.58427e-06	3.19054e-06	3.19054e-06
473	1.43548e-06	1.32506e-06	1.32506e-06	1.39131e-06	1.59007e-06	2.91513e-06	2.65012e-06	3.20223e-06
474	4.42946e-07	9.74481e-07	2.21473e-06	1.49494e-06	2.65768e-06	1.86037e-06	3.3221e-06	3.76504e-06
475	1.54899e-06	9.73649e-07	1.3277e-06	1.09535e-06	3.71757e-06	2.25709e-06	3.31926e-06	4.64696e-06
476	1.10616e-06	8.84932e-07	1.65925e-06	1.89154e-06	2.92028e-06	1.72562e-06	3.65034e-06	4.75651e-06
477	1.88709e-06	1.33206e-06	7.77038e-07	1.69838e-06	3.19695e-06	3.33016e-06	2.88614e-06	4.32921e-06
478	1.22049e-06	8.87631e-07	1.10954e-06	1.69759e-06	3.99434e-06	2.52975e-06	3.21766e-06	4.88197e-06
479	4.45766e-07	1.06984e-06	1.8945e-06	1.70505e-06	2.94205e-06	2.94205e-06	3.78901e-06	4.68054e-06
480	1.00158e-06	7.12238e-07	1.78059e-06	1.40222e-06	2.67089e-06	2.93798e-06	4.3402e-06	6.00951e-06
481	5.59624e-07	1.16402e-06	1.3431e-06	1.20879e-06	5.37239e-06	4.1636e-06	5.37239e-06	6.71549e-06
482	1.46181e-06	8.99577e-07	2.36139e-06	2.42886e-06	4.31797e-06	4.99265e-06	7.19661e-06	1.02327e-05
483	1.35584e-06	1.62701e-06	2.48571e-06	2.23714e-06	2.71168e-06	3.25402e-06	8.92595e-06	1.01688e-05
484	1.70284e-06	1.27146e-06	1.92989e-06	1.94124e-06	5.72155e-06	4.35928e-06	9.76296e-06	1.28281e-05
485	1.60082e-06	1.55509e-06	3.31599e-06	3.39603e-06	5.21411e-06	6.31182e-06	1.22349e-05	1.82951e-05
486	2.98162e-06	2.56878e-06	2.86694e-06	3.81877e-06	5.77976e-06	8.66964e-06	1.59402e-05	1.7087e-05
487	1.26904e-06	1.29211e-06	4.03784e-06	3.84172e-06	6.92202e-06	8.72174e-06	1.15367e-05	1.70743e-05
488	1.38556e-06	2.21689e-06	3.11751e-06	4.26059e-06	4.98801e-06	9.56036e-06	1.30473e-05	1.93978e-05
489	1.04366e-06	1.39154e-06	2.89905e-06	3.86154e-06	4.45294e-06	8.07096e-06	1.47272e-05	1.91337e-05
490	1.97901e-06	1.39695e-06	3.37596e-06	4.19084e-06	7.54352e-06	8.52138e-06	1.37367e-05	1.88588e-05
491	1.64111e-06	2.0631e-06	1.99277e-06	4.53649e-06	6.18931e-06	9.28397e-06	1.53561e-05	1.93416e-05
492	9.42296e-07	1.97882e-06	2.82689e-06	3.49827e-06	7.6326e-06	6.50184e-06	9.30517e-06	1.62546e-05
493	1.18538e-06	1.13797e-06	2.60784e-06	2.88047e-06	6.5433e-06	5.83207e-06	8.65328e-06	1.45802e-05
494	1.19261e-06	1.0495e-06	1.78892e-06	3.00539e-06	3.72096e-06	4.72275e-06	8.10978e-06	8.58683e-06
495	1.19761e-06	1.1497e-06	1.67665e-06	2.04791e-06	6.03593e-06	3.88024e-06	7.42515e-06	8.86228e-06
496	1.444e-06	1.444e-06	2.76767e-06	2.3826e-06	4.0432e-06	3.7544e-06	5.53534e-06	6.25734e-06
497	1.6986e-06	1.553e-06	1.81993e-06	1.74713e-06	4.9502e-06	4.51341e-06	5.09579e-06	6.55173e-06
498	1.46398e-06	1.95197e-06	1.21998e-06	2.30577e-06	3.51355e-06	4.68474e-06	5.48993e-06	4.75794e-06
499	9.81514e-07	1.96303e-06	2.08572e-06	2.31883e-06	3.239e-06	4.71127e-06	6.25715e-06	6.50253e-06
500	2.09674e-06	1.08537e-06	1.85007e-06	2.33109e-06	5.03218e-06	4.14415e-06	6.90692e-06	5.42687e-06
501	1.48557e-06	1.5846e-06	3.21873e-06	2.67402e-06	2.67402e-06	5.05093e-06	7.92302e-06	9.40859e-06
502	1.86887e-06	1.69444e-06	2.61642e-06	2.13051e-06	6.2794e-06	7.02695e-06	8.84598e-06	1.23345e-05
503	2.3766e-06	1.90128e-06	2.12643e-06	2.47666e-06	7.80524e-06	6.75454e-06	9.13113e-06	1.22582e-05
504	1.75684e-06	2.20859e-06	2.38428e-06	2.48467e-06	4.81875e-06	5.87285e-06	1.0792e-05	1.36782e-05
505	2.15262e-06	2.32989e-06	2.53249e-06	3.76075e-06	5.77408e-06	9.11696e-06	1.32956e-05	1.67144e-05
506	2.15957e-06	1.93091e-06	3.30288e-06	3.54424e-06	7.92691e-06	8.23179e-06	1.35926e-05	1.4863e-05
507	1.91425e-06	2.24605e-06	4.59419e-06	5.74274e-06	7.04443e-06	1.07198e-05	1.51864e-05	1.59521e-05
508	2.93884e-06	1.73775e-06	3.32217e-06	4.13993e-06	5.51991e-06	1.08865e-05	1.64831e-05	1.72497e-05
509	2.32263e-06	2.89038e-06	4.00008e-06	4.41299e-06	8.67114e-06	1.03744e-05	1.76778e-05	2.56779e-05
510	2.85314e-06	3.00877e-06	5.18753e-06	6.76973e-06	9.0263e-06	1.6652e-05	2.21767e-05	2.85314e-05
511	2.73045e-06	2.49641e-06	4.16068e-06	5.38288e-06	1.06097e-05	2.26237e-05	3.30254e-05	3.70561e-05
512	3.53749e-06	1.99148e-06	4.71665e-06	5.65999e-06	1.60366e-05	2.45266e-05	3.65541e-05	4.69045e-05
513	2.50312e-06	2.52947e-06	5.53321e-06	7.46984e-06	1.80225e-05	3.13022e-05	5.15116e-05	5.66496e-05
514	3.44288e-06	2.75431e-06	5.42916e-06	9.29578e-06	2.16107e-05	3.98845e-05	6.75335e-05	7.34923e-05
515	2.79272e-06	3.61723e-06	7.04829e-06	1.32854e-05	3.54276e-05	6.95785e-05	0.000116363	0.00013937
516	2.81991e-06	6.12323e-06	8.72829e-06	2.1391e-05	6.92892e-05	0.000159043	0.000274337	0.000312875
517	4.3113e-06	8.08369e-06	1.87272e-05	4.02568e-05	0.000123842	0.000266277	0.000491353	0.000557235
518	5.28349e-06	1.14882e-05	2.18113e-05	4.47471e-05	0.000173299	0.000355051	0.000658675	0.00073847
519	6.69465e-06	1.66137e-05	2.96477e-05	7.05807e-05	0.000249205	0.000508575	0.000895717	0.00106
520	6.72525e-06	1.96542e-05	3.7881e-05	9.91905e-05	0.000315236	0.000739338	0.00122	0.0014
521	7.13196e-06	1.95306e-05	3.92258e-05	9.65284e-05	0.000348259	0.000747539	0.00131	0.00149
522	7.9616e-06	1.97667e-05	3.55527e-05	9.29037e-05	0.000307702	0.000690683	0.0012	0.00132
523	5.91561e-06	1.69489e-05	2.8615e-05	8.27084e-05	0.000275695	0.000611646	0.00104	0.00124
524	6.04806e-06	1.78143e-05	3.38141e-05	8.09065e-05	0.000284699	0.000559995	0.00103	0.00115
525	5.92249e-06	1.72992e-05	3.05766e-05	7.23922e-05	0.000263124	0.000561122	0.000964127	0.00111
526	6.62309e-06	1.73304e-05	3.31154e-05	7.76143e-05	0.000249359	0.000567764	0.000989048	0.00113
527	8.4111e-06	1.82011e-05	3.54369e-05	8.64964e-05	0.000293203	0.000642332	0.00114	0.00129
528	8.56755e-06	2.02305e-05	4.11795e-05	0.00010024	0.000342592	0.000685515	0.00125	0.00146
529	9.43466e-06	2.09782e-05	4.00973e-05	9.62751e-05	0.000318669	0.000672136	0.00122	0.00144
530	7.18923e-06	1.82496e-05	2.95865e-05	7.96346e-05	0.00028403	0.000587305	0.000992114	0.00118
531	5.89032e-06	1.2005e-05	2.60857e-05	6.42465e-05	0.00020431	0.000425618	0.000767284	0.000906548
532	6.9433e-06	1.31498e-05	2.50809e-05	4.90991e-05	0.000153376	0.000319165	0.000558157	0.000652812
533	7.91306e-06	1.42723e-05	2.7336e-05	3.94934e-05	0.000133975	0.00024637	0.000459245	0.00052442
534	7.40873e-06	1.35972e-05	2.74559e-05	4.37986e-05	0.000136669	0.000258695	0.000436534	0.000497547
535	6.9e-06	1.58553e-05	3.55277e-05	5.2719e-05	0.000162781	0.000281696	0.000499002	0.000581362
536	1.20333e-05	2.15114e-05	4.39735e-05	6.99268e-05	0.000186115	0.000395405	0.000700456	0.000787958
537	1.77219e-05	3.67655e-05	6.51807e-05	0.000151387	0.000449116	0.000911208	0.00163	0.00186
538	2.40517e-05	6.97805e-05	0.000135025	0.00030223	0.000994463	0.00213	0.00376	0.00412
539	3.48231e-05	0.000104316	0.000202342	0.000468732	0.00155	0.00343	0.00583	0.00632
540	4.61607e-05	0.000115013	0.000220235	0.000520078	0.00169	0.00369	0.00619	0.00699
541	4.25354e-05	0.000107965	0.000220183	0.000477538	0.00152	0.00342	0.0056	0.0064
542	3.20053e-05	9.42185e-05	0.00017059	0.000407807	0.00134	0.00295	0.0049	0.00561
543	2.93293e-05	7.31804e-05	0.000136024	0.000331738	0.00104	0.00231	0.00403	0.00458
544	2.58937e-05	6.85384e-05	0.000116682	0.000285694	0.000902252	0.0021	0.00359	0.004
545	2.12603e-05	6.15905e-05	0.000133843	0.000295712	0.000925403	0.00216	0.00358	0.00405
546	2.20428e-05	6.32759e-05	0.000126098	0.00029291	0.000967032	0.00213	0.00362	0.00409
547	2.52882e-05	6.09527e-05	0.000116652	0.000266945	0.000869653	0.00194	0.00335	0.00373
548	2.44721e-05	6.29378e-05	0.000110371	0.000248039	0.000785211	0.00185	0.0031	0.00355
549	2.30741e-05	5.76355e-05	0.000135457	0.000275196	0.000850987	0.00192	0.00334	0.00349
550	1.88354e-05	6.08066e-05	0.000116513	0.000270179	0.000866493	0.00188	0.00335	0.0035
551	1.93295e-05	5.00215e-05	8.7067e-05	0.000215264	0.000691023	0.00161	0.00281	0.00302
552	1.42499e-05	3.39284e-05	6.68389e-05	0.00014596	0.000465769	0.00105	0.00191	0.00222
553	1.02128e-05	2.2332e-05	4.74896e-05	9.89622e-05	0.000298623	0.000723885	0.00129	0.00148
554	7.0334e-06	1.59195e-05	3.43093e-05	6.68516e-05	0.000211208	0.000483967	0.000868368	0.00104
555	7.07636e-06	1.32552e-05	2.24372e-05	5.57652e-05	0.000141665	0.000307149	0.000627725	0.00071057
556	4.34981e-06	1.15531e-05	1.93131e-05	3.96181e-05	0.000106901	0.000235934	0.000449248	0.000526675
557	4.37909e-06	8.96837e-06	1.43634e-05	3.24753e-05	7.77726e-05	0.000173202	0.000357684	0.000396921
558	3.88001e-06	8.74767e-06	1.28746e-05	2.84123e-05	6.81471e-05	0.000136506	0.000267545	0.000306874
559	3.37609e-06	5.68605e-06	8.70676e-06	2.04698e-05	5.24538e-05	0.000107893	0.000209851	0.00025836
560	3.56877e-06	6.70929e-06	7.85129e-06	1.67018e-05	3.38319e-05	9.07895e-05	0.000167911	0.000180223
561	3.05689e-06	6.32956e-06	9.35048e-06	1.34323e-05	3.5388e-05	7.29337e-05	0.000134143	0.000153384
562	4.52938e-06	5.7976e-06	7.60935e-06	1.23924e-05	3.3916e-05	6.23967e-05	0.000112147	0.000125373
563	1.63827e-06	3.49498e-06	5.46091e-06	9.99346e-06	2.0533e-05	4.84929e-05	8.64644e-05	0.000102119
564	2.93046e-06	3.95612e-06	5.1283e-06	9.0661e-06	2.10993e-05	3.97809e-05	6.99646e-05	8.62653e-05
565	3.49933e-06	3.38883e-06	6.44614e-06	9.28244e-06	1.76808e-05	3.49197e-05	5.96729e-05	6.88816e-05
566	2.60029e-06	5.34917e-06	5.38632e-06	8.69241e-06	1.24814e-05	2.31797e-05	4.9777e-05	5.31203e-05
567	3.72968e-06	3.28212e-06	4.47562e-06	5.53858e-06	1.38744e-05	2.37208e-05	3.28212e-05	4.6248e-05
568	2.26046e-06	3.31535e-06	2.44884e-06	5.76419e-06	1.26586e-05	1.71795e-05	3.48488e-05	3.35302e-05
569	2.27252e-06	3.33303e-06	3.59816e-06	5.28361e-06	1.04536e-05	1.88619e-05	2.51871e-05	2.72703e-05
570	1.52044e-06	1.82453e-06	3.421e-06	5.98674e-06	1.18595e-05	1.39121e-05	1.93856e-05	1.86254e-05
571	2.29797e-06	3.06396e-06	2.10647e-06	3.964e-06	1.14898e-05	1.01111e-05	2.06817e-05	1.80008e-05
572	1.9333e-06	1.54664e-06	3.86661e-06	3.82794e-06	6.4959e-06	1.22958e-05	1.68197e-05	1.72064e-05
573	3.50571e-06	2.80457e-06	2.92142e-06	2.80457e-06	8.4137e-06	1.02834e-05	1.11014e-05	1.26595e-05
574	1.57226e-06	2.83006e-06	3.14452e-06	1.94567e-06	5.66013e-06	7.54684e-06	1.02197e-05	1.47399e-05
575	2.1841e-06	1.42959e-06	3.17687e-06	2.85918e-06	4.28878e-06	7.38622e-06	9.72917e-06	1.33031e-05
576	2.00253e-06	2.08263e-06	2.80355e-06	4.86616e-06	9.13155e-06	9.37186e-06	1.02129e-05	9.61216e-06
577	1.41158e-06	1.29059e-06	3.62979e-06	5.62617e-06	8.71149e-06	8.71149e-06	7.66289e-06	1.31076e-05
578	2.23968e-06	1.95463e-06	2.64689e-06	2.7487e-06	5.86389e-06	7.08553e-06	1.05876e-05	8.3479e-06
579	2.45905e-06	2.62299e-06	3.07381e-06	2.39757e-06	8.36077e-06	6.88534e-06	1.0246e-05	1.00411e-05
580	3.10379e-06	2.15196e-06	4.3453e-06	2.97964e-06	6.45588e-06	8.194e-06	1.20013e-05	9.31136e-06
581	1.87914e-06	3.00663e-06	3.3407e-06	3.00663e-06	5.51215e-06	6.76491e-06	1.27364e-05	9.6045e-06
582	2.52837e-06	2.86549e-06	3.16047e-06	2.27554e-06	4.55107e-06	8.34364e-06	9.48141e-06	8.63861e-06
583	2.12394e-06	1.52924e-06	2.76112e-06	3.63194e-06	3.56822e-06	6.88157e-06	1.23189e-05	8.92056e-06
584	8.57062e-07	2.05695e-06	3.21398e-06	1.34987e-06	5.14237e-06	8.99915e-06	9.42768e-06	9.21341e-06
585	1.73113e-06	1.3849e-06	3.24586e-06	3.50553e-06	4.15471e-06	1.14254e-05	9.95398e-06	9.73759e-06
586	2.17902e-06	2.26618e-06	3.48643e-06	2.54945e-06	5.75262e-06	7.06003e-06	1.13309e-05	9.58769e-06
587	1.53596e-06	2.10646e-06	3.29134e-06	3.75213e-06	4.73953e-06	9.47905e-06	8.55748e-06	8.33806e-06
588	3.32727e-06	2.12945e-06	2.43999e-06	3.99272e-06	9.58252e-06	5.58981e-06	1.08691e-05	9.31634e-06
589	1.79184e-06	8.95919e-07	1.79184e-06	3.42689e-06	4.83796e-06	8.33204e-06	1.0527e-05	9.18317e-06
590	1.80832e-06	1.80832e-06	1.80832e-06	3.05155e-06	3.25498e-06	8.67995e-06	9.4937e-06	7.45933e-06
591	3.40363e-06	2.35985e-06	2.496e-06	5.51388e-06	7.07955e-06	7.89642e-06	1.27069e-05	1.248e-05
592	1.14238e-06	1.64503e-06	1.82781e-06	3.90695e-06	8.22516e-06	7.12847e-06	8.68212e-06	1.0053e-05
593	1.38243e-06	2.21189e-06	3.68649e-06	2.28101e-06	7.18865e-06	1.10595e-05	1.24419e-05	8.525e-06
594	3.25417e-06	2.41738e-06	2.55685e-06	2.51036e-06	3.90501e-06	9.48359e-06	9.76252e-06	9.06519e-06
595	2.33992e-06	2.99509e-06	2.57391e-06	3.15889e-06	1.17932e-05	8.14291e-06	9.59365e-06	1.09976e-05
596	1.41513e-06	3.01895e-06	2.59441e-06	4.88221e-06	1.0755e-05	7.92474e-06	8.72665e-06	9.90593e-06
597	2.13826e-06	2.47088e-06	2.61343e-06	4.49034e-06	6.27222e-06	7.98283e-06	1.06913e-05	1.21168e-05
598	1.67716e-06	2.68346e-06	2.39594e-06	4.3127e-06	5.17524e-06	9.77545e-06	1.10213e-05	1.17401e-05
599	2.1699e-06	2.31456e-06	2.411e-06	1.95291e-06	1.04155e-05	8.96891e-06	9.64399e-06	1.39838e-05
600	3.40251e-06	2.13872e-06	4.61769e-06	4.15592e-06	6.41615e-06	9.33259e-06	8.26323e-06	9.23537e-06
601	3.42885e-06	2.35121e-06	3.42885e-06	4.40852e-06	1.05805e-05	6.17193e-06	1.29807e-05	1.32256e-05
602	1.48043e-06	2.96086e-06	3.2076e-06	4.88542e-06	9.47476e-06	1.00669e-05	1.20902e-05	1.15967e-05
603	2.98669e-06	2.98669e-06	2.7378e-06	2.91202e-06	6.57072e-06	1.16481e-05	1.21957e-05	1.19468e-05
604	1.50257e-06	3.60617e-06	3.25557e-06	3.1554e-06	3.00515e-06	1.08185e-05	1.25214e-05	1.42744e-05
605	2.7801e-06	3.03284e-06	4.80199e-06	5.68657e-06	4.85254e-06	1.12215e-05	1.21313e-05	1.71861e-05
606	1.01909e-06	2.64963e-06	4.58589e-06	5.96166e-06	6.11452e-06	1.13119e-05	1.57958e-05	1.47768e-05
607	2.31142e-06	2.87644e-06	3.59555e-06	6.70313e-06	9.86207e-06	1.04784e-05	1.43822e-05	1.92619e-05
608	1.29525e-06	3.31584e-06	2.0724e-06	5.36233e-06	8.08235e-06	1.11909e-05	1.32115e-05	1.52839e-05
609	2.87528e-06	4.39133e-06	3.39806e-06	4.2345e-06	8.78267e-06	1.47423e-05	1.22853e-05	1.35922e-05
610	1.31955e-06	2.11129e-06	3.69475e-06	6.88808e-06	9.50079e-06	1.2351e-05	1.63625e-05	1.63625e-05
611	1.86444e-06	2.34387e-06	5.06062e-06	4.79427e-06	6.39236e-06	1.3424e-05	1.51819e-05	1.67799e-05
612	4.29407e-06	5.58229e-06	3.48893e-06	5.79699e-06	7.08521e-06	1.41704e-05	1.50292e-05	1.5566e-05
613	2.71468e-06	4.56067e-06	4.61496e-06	7.32964e-06	9.77286e-06	1.14017e-05	1.46593e-05	1.81884e-05
614	3.29187e-06	2.85295e-06	6.03509e-06	7.15981e-06	1.31675e-05	1.11923e-05	1.67336e-05	1.39904e-05
615	3.04979e-06	2.66164e-06	5.26782e-06	4.74104e-06	8.65031e-06	1.36409e-05	1.41399e-05	1.77442e-05
616	2.51575e-06	4.02519e-06	4.19291e-06	4.02519e-06	9.39212e-06	1.17401e-05	1.39764e-05	1.64921e-05
617	2.54703e-06	4.07525e-06	4.52805e-06	7.13168e-06	1.08673e-05	1.56218e-05	1.75462e-05	1.38672e-05
618	1.71141e-06	3.651e-06	4.27852e-06	7.18791e-06	6.84563e-06	1.06107e-05	1.62584e-05	1.8255e-05
619	2.30859e-06	4.15546e-06	2.59716e-06	6.75262e-06	8.31092e-06	1.86996e-05	1.58715e-05	1.78916e-05
620	2.91605e-06	3.03269e-06	3.20766e-06	1.02353e-05	1.18975e-05	1.15476e-05	1.98292e-05	1.45803e-05
621	2.65865e-06	3.07222e-06	4.72648e-06	5.84902e-06	7.7987e-06	1.1698e-05	1.86105e-05	1.94967e-05
622	2.68334e-06	2.86223e-06	5.96297e-06	4.02501e-06	5.72446e-06	1.35956e-05	1.90815e-05	2.47463e-05
623	2.71297e-06	3.13498e-06	8.1389e-06	4.61204e-06	1.51926e-05	1.77247e-05	2.47181e-05	2.07994e-05
624	3.0495e-06	3.90336e-06	4.57425e-06	6.31246e-06	1.24419e-05	1.50035e-05	2.4091e-05	2.56158e-05
625	1.852e-06	4.69174e-06	8.64268e-06	9.72301e-06	1.70384e-05	1.59272e-05	2.53107e-05	2.6854e-05
626	3.12259e-06	5.49575e-06	7.80646e-06	8.14995e-06	1.4239e-05	2.24826e-05	3.46607e-05	3.4973e-05
627	3.46885e-06	4.54103e-06	1.07219e-05	1.05011e-05	1.51368e-05	2.6111e-05	3.43731e-05	3.94187e-05
628	2.87377e-06	5.87527e-06	1.14951e-05	1.5231e-05	2.14575e-05	2.45229e-05	4.31066e-05	5.36438e-05
629	5.48722e-06	8.00489e-06	1.29111e-05	1.83015e-05	2.324e-05	3.91207e-05	4.48661e-05	6.13278e-05
630	6.20115e-06	9.39964e-06	1.17495e-05	2.23241e-05	2.74156e-05	4.269e-05	6.39698e-05	7.60457e-05
631	7.60432e-06	1.11089e-05	1.7523e-05	2.9756e-05	3.41203e-05	5.47511e-05	8.19944e-05	9.75337e-05
632	1.10622e-05	1.44814e-05	2.84936e-05	3.77121e-05	4.74669e-05	7.84411e-05	0.000116656	0.000142133
633	1.32292e-05	2.08954e-05	4.47758e-05	5.52574e-05	6.67566e-05	0.00010909	0.000158072	0.000173336
634	2.16593e-05	3.13545e-05	5.87896e-05	6.96193e-05	9.15881e-05	0.000139857	0.000229314	0.000261975
635	2.88841e-05	4.45442e-05	6.85563e-05	0.000106175	0.00012194	0.000202537	0.000293713	0.000357746
636	4.34131e-05	4.99781e-05	9.45912e-05	0.000135004	0.000187206	0.000293939	0.000410131	0.000483898
637	6.21322e-05	8.71279e-05	0.000138548	0.000170006	0.000248529	0.000363795	0.000571687	0.000685596
638	6.93472e-05	9.70861e-05	0.000186732	0.0002516	0.000306862	0.000497566	0.000728868	0.000874064
639	9.49723e-05	0.000137875	0.000253748	0.000324409	0.000369622	0.000594475	0.000957423	0.00114
640	0.000118688	0.000172394	0.000318973	0.000391224	0.000500268	0.000783783	0.00122	0.00149
641	0.000152974	0.000224913	0.000390891	0.000510451	0.000628734	0.00099542	0.0015	0.00177
642	0.000184428	0.000280117	0.000469662	0.000614455	0.000811942	0.00128	0.00196	0.00233
643	0.00022846	0.000358732	0.000593763	0.000820715	0.00102	0.00163	0.00248	0.00297
644	0.000313915	0.000482224	0.00079927	0.0011	0.00131	0.00213	0.00344	0.00397
645	0.000423089	0.000649902	0.00112	0.00157	0.00185	0.00313	0.00486	0.00574
646	0.00065857	0.00105	0.00173	0.00251	0.00282	0.00487	0.00742	0.00887
647	0.00105	0.00161	0.00276	0.00393	0.00458	0.0079	0.01194	0.01392
648	0.00162	0.0024	0.00414	0.00595	0.00684	0.01181	0.01762	0.02084
649	0.00215	0.00331	0.00583	0.00829	0.00957	0.01616	0.02428	0.02822
650	0.00309	0.00468	0.00798	0.01144	0.01321	0.02214	0.03256	0.03811
651	0.0037	0.00542	0.0095	0.01354	0.01566	0.02663	0.03939	0.04574
652	0.00505	0.00731	0.01268	0.01798	0.0208	0.03506	0.05102	0.05918
653	0.00653	0.00952	0.01623	0.02294	0.02706	0.04478	0.06318	0.07219
654	0.007	0.00999	0.01737	0.0243	0.02893	0.04687	0.06568	0.07493
655	0.00613	0.00892	0.01543	0.02184	0.02632	0.04168	0.05938	0.0668
656	0.00542	0.00804	0.01362	0.01933	0.02367	0.03744	0.05335	0.05992
657	0.00542	0.00793	0.01372	0.01961	0.02252	0.03795	0.0535	0.06027
658	0.00579	0.00833	0.01448	0.02063	0.02453	0.03983	0.05644	0.0643
659	0.00601	0.00867	0.01496	0.0211	0.02584	0.0416	0.05838	0.06754
660	0.00614	0.00905	0.01545	0.0221	0.02717	0.043	0.05903	0.06942
661	0.00637	0.00922	0.01585	0.02248	0.02793	0.04375	0.06102	0.0716
662	0.0062	0.00896	0.01536	0.02189	0.02709	0.04207	0.05997	0.07062
663	0.00555	0.00804	0.01389	0.02004	0.02464	0.03864	0.05545	0.06577
664	0.00493	0.00724	0.01259	0.01789	0.0226	0.035	0.05031	0.06026
665	0.00443	0.00657	0.01123	0.01575	0.02015	0.03164	0.04602	0.05487
666	0.00378	0.00568	0.00962	0.01395	0.01733	0.02735	0.04025	0.04807
667	0.00321	0.00488	0.00833	0.01152	0.01433	0.02363	0.03429	0.04161
668	0.00275	0.00419	0.00702	0.00996	0.01241	0.02007	0.02934	0.03617
669	0.00216	0.00343	0.00586	0.00808	0.01014	0.01657	0.02488	0.03015
670	0.00165	0.00257	0.00449	0.00614	0.0078	0.01271	0.01907	0.02336
671	0.0012	0.00185	0.00313	0.00454	0.00557	0.00914	0.01374	0.01724
672	0.000857004	0.00134	0.00227	0.00324	0.00401	0.00653	0.00985	0.01251
673	0.000679516	0.00103	0.0017	0.00247	0.00299	0.00509	0.00749	0.00913
674	0.000533004	0.000808791	0.00137	0.00191	0.00232	0.0039	0.00613	0.00727
675	0.000403021	0.000665501	0.00113	0.00152	0.00188	0.00323	0.0049	0.00595
676	0.000352261	0.000554898	0.000907044	0.00133	0.00164	0.00265	0.00397	0.0048
677	0.000306342	0.000446926	0.000770741	0.00112	0.00136	0.00229	0.00331	0.0041
678	0.000243563	0.000363047	0.000640502	0.000876309	0.00112	0.0018	0.0028	0.00351
679	0.000190795	0.000303433	0.0005448	0.00073186	0.000899266	0.00155	0.00232	0.00284
680	0.000157916	0.000267474	0.000451189	0.000615353	0.000787152	0.0013	0.00195	0.00241
681	0.000138146	0.000210398	0.00039883	0.000514491	0.00064229	0.00111	0.00167	0.002
682	0.000114061	0.00019274	0.000303193	0.000417428	0.0005447	0.000934369	0.00134	0.00162
683	9.98262e-05	0.000146178	0.000237014	0.000397203	0.000425925	0.000761481	0.00111	0.00134
684	7.87375e-05	0.00012551	0.00018568	0.000305137	0.000342685	0.000557039	0.000921934	0.00111
685	7.18099e-05	0.000108724	0.000175074	0.000220059	0.000321898	0.00049353	0.000731155	0.000881897
686	5.31204e-05	7.92628e-05	0.000142649	0.000190159	0.000260708	0.000411116	0.00063267	0.000724586
687	4.52177e-05	5.73963e-05	0.00011214	0.000160613	0.000219939	0.000336419	0.000519702	0.000589638
688	3.69517e-05	5.28228e-05	8.66245e-05	0.000143385	0.00016283	0.000275502	0.000398594	0.000491882
689	2.7683e-05	4.97063e-05	9.28917e-05	0.00012402	0.000143213	0.000222202	0.000355572	0.00043247
690	2.86138e-05	4.08057e-05	6.90463e-05	9.12531e-05	0.000105995	0.000199301	0.000271831	0.000351452
691	2.26561e-05	3.57463e-05	6.85976e-05	7.70307e-05	7.55203e-05	0.00014953	0.000225932	0.000278796
692	1.5929e-05	2.03891e-05	3.95039e-05	6.30788e-05	7.18716e-05	0.000128451	0.000185413	0.000218546
693	2.06327e-05	2.11485e-05	4.44893e-05	5.39674e-05	6.34455e-05	0.000109869	0.000165062	0.000205037
694	1.17883e-05	1.72896e-05	3.79846e-05	2.94708e-05	5.18687e-05	9.9022e-05	0.000136876	0.000165692
695	4.64342e-06	1.8043e-05	2.1227e-05	3.99997e-05	6.20891e-05	9.39297e-05	0.000133996	0.000154559
696	9.41813e-06	2.04508e-05	2.15272e-05	2.96671e-05	3.06762e-05	7.5076e-05	0.000102254	0.000119072
697	1.02614e-05	9.30368e-06	3.01001e-05	4.00195e-05	3.44783e-05	7.05985e-05	9.91936e-05	0.00011356
698	7.62769e-06	1.2759e-05	2.01094e-05	2.43393e-05	2.32991e-05	5.90799e-05	9.22257e-05	0.000113722
699	8.47129e-06	1.18598e-05	1.2001e-05	2.66846e-05	2.37196e-05	6.09933e-05	7.62416e-05	0.000108009
700	3.58205e-06	1.03163e-05	2.00595e-05	3.61071e-05	2.75102e-05	5.75994e-05	7.59395e-05	9.95811e-05
701	3.64288e-06	1.45715e-05	2.33145e-05	2.81959e-05	4.02174e-05	6.03261e-05	7.35862e-05	7.06719e-05
702	8.1312e-06	1.59667e-05	1.40448e-05	1.79626e-05	2.3063e-05	3.63686e-05	6.43104e-05	7.09632e-05
703	6.79024e-06	8.45007e-06	1.88618e-05	2.37658e-05	2.71609e-05	3.80253e-05	4.90406e-05	6.86568e-05
704	4.60546e-06	9.82497e-06	1.61191e-05	2.76327e-05	1.65796e-05	4.32913e-05	4.5287e-05	5.44979e-05
705	8.59466e-06	1.12512e-05	2.42213e-05	2.32056e-05	2.06272e-05	4.87552e-05	5.07866e-05	5.23493e-05
706	6.36838e-06	1.08262e-05	1.27368e-05	2.14933e-05	1.91051e-05	4.39418e-05	6.04996e-05	4.69668e-05
707	4.05329e-06	1.2322e-05	1.78345e-05	1.82398e-05	2.14014e-05	4.183e-05	4.05329e-05	5.02608e-05
708	1.23862e-05	5.28478e-06	2.06437e-05	1.33771e-05	1.38725e-05	4.35994e-05	4.5416e-05	3.96358e-05
709	5.05139e-06	4.71463e-06	2.02055e-05	1.89427e-05	1.61644e-05	3.33391e-05	4.54625e-05	3.87273e-05
710	4.29165e-06	1.37333e-05	1.54499e-05	1.85399e-05	2.67799e-05	4.42898e-05	5.23581e-05	4.46331e-05
711	5.248e-06	7.69706e-06	1.92426e-05	2.20416e-05	1.46944e-05	4.30336e-05	3.76106e-05	2.3616e-05
712	8.00324e-06	4.9798e-06	8.00324e-06	2.64107e-05	1.92078e-05	3.62814e-05	3.82377e-05	3.557e-05
713	1.09091e-05	1.23636e-05	1.45454e-05	1.22727e-05	1.30909e-05	2.61818e-05	4.72726e-05	3.99999e-05
714	2.77785e-06	8.88913e-06	1.48152e-05	1.58338e-05	8.88913e-06	4.22234e-05	4.07419e-05	4.44457e-05
715	4.71207e-06	6.03144e-06	1.03665e-05	1.69634e-05	6.78537e-06	2.48797e-05	4.42934e-05	3.01572e-05
716	5.78998e-06	8.49197e-06	1.64049e-05	1.91069e-05	1.62119e-05	3.01079e-05	4.24598e-05	4.43898e-05
717	6.88806e-06	1.18081e-05	2.46002e-05	1.85978e-05	9.44649e-06	3.07011e-05	3.83764e-05	3.44403e-05
718	1.00462e-06	1.20555e-05	6.02774e-06	1.44666e-05	1.92888e-05	3.37553e-05	3.91803e-05	3.31525e-05
719	3.06034e-06	8.16089e-06	1.42816e-05	1.37715e-05	2.20344e-05	2.44827e-05	3.16235e-05	1.73419e-05
720	4.1669e-06	7.50041e-06	9.37552e-06	1.78135e-05	2.00011e-05	3.6252e-05	3.22935e-05	2.70848e-05
721	2.12748e-06	1.02119e-05	1.59561e-05	1.72326e-05	1.78708e-05	2.29768e-05	3.72309e-05	3.40396e-05
722	3.26487e-06	7.83569e-06	9.79462e-06	1.76303e-05	2.08952e-05	3.26487e-05	3.48253e-05	2.72073e-05
723	6.64359e-06	2.65744e-06	1.43944e-05	3.98615e-06	1.59446e-05	3.18892e-05	3.65397e-05	2.43598e-05
724	9.02041e-06	5.41225e-06	1.35306e-05	1.92811e-05	2.70612e-05	4.19449e-05	3.2699e-05	2.14235e-05
725	4.60071e-06	1.10417e-05	1.26519e-05	1.55274e-05	8.28127e-06	2.34636e-05	3.45053e-05	2.18534e-05
726	9.40757e-06	1.12891e-05	1.88151e-05	1.90503e-05	2.54004e-05	1.83448e-05	2.70468e-05	2.93987e-05
727	3.60338e-06	4.8045e-06	6.00563e-06	8.64811e-06	8.64811e-06	2.73857e-05	2.64248e-05	3.12293e-05
728	2.44564e-06	7.82606e-06	1.58967e-05	1.32065e-05	1.17391e-05	2.78803e-05	3.30162e-05	2.44564e-05
729	4.99437e-06	8.98987e-06	7.49156e-06	1.6856e-05	2.09764e-05	3.89561e-05	2.87177e-05	3.49606e-05
730	7.65214e-06	6.12171e-06	1.14782e-05	1.49217e-05	2.75477e-05	2.60173e-05	3.69853e-05	3.82607e-05
731	3.89823e-06	3.11858e-06	5.19764e-06	1.9881e-05	1.24743e-05	2.96266e-05	2.72876e-05	3.11858e-05
732	5.32325e-06	9.58185e-06	1.06465e-05	1.43728e-05	1.59697e-05	2.39546e-05	3.06087e-05	2.39546e-05
733	4.06759e-06	6.50815e-06	1.08469e-05	1.58636e-05	1.62704e-05	2.11515e-05	2.71173e-05	2.71173e-05
734	2.77532e-06	1.11013e-05	1.94272e-05	1.87334e-05	1.33215e-05	2.49779e-05	2.35902e-05	5.13434e-05
735	2.83086e-06	9.05875e-06	1.41543e-05	1.78344e-05	1.69852e-05	3.56688e-05	2.83086e-05	3.25549e-05
736	5.78624e-06	8.10073e-06	1.59122e-05	1.69247e-05	1.04152e-05	3.64533e-05	2.89312e-05	1.73587e-05
737	7.36682e-06	1.41443e-05	2.50472e-05	2.25425e-05	2.82886e-05	2.65206e-05	4.27276e-05	3.83075e-05
738	1.20035e-05	1.68049e-05	2.4007e-05	1.75551e-05	1.44042e-05	4.86142e-05	3.60105e-05	3.00088e-05
739	4.60337e-06	7.36539e-06	1.07412e-05	1.79531e-05	1.10481e-05	3.6827e-05	2.91547e-05	3.52925e-05
740	6.25558e-06	8.75781e-06	1.40751e-05	1.26676e-05	1.50134e-05	3.37801e-05	3.44057e-05	3.28418e-05
741	3.20219e-06	1.28088e-05	1.92132e-05	1.44099e-05	1.15279e-05	2.88197e-05	3.84263e-05	4.64318e-05
742	1.3073e-05	7.84379e-06	2.12436e-05	3.52971e-05	4.31409e-05	3.9219e-05	3.75848e-05	3.59507e-05
743	9.98351e-06	7.98681e-06	2.32948e-05	1.49753e-05	1.9967e-05	2.99505e-05	5.9901e-05	4.32619e-05
744	5.09199e-06	1.35786e-05	2.71573e-05	2.44415e-05	3.25887e-05	2.85151e-05	2.88546e-05	6.28012e-05
745	8.65096e-06	8.30493e-06	2.24925e-05	2.33576e-05	1.24574e-05	7.47443e-05	4.67152e-05	7.26681e-05
746	8.82823e-06	1.27127e-05	2.29534e-05	1.43017e-05	4.23755e-05	7.20384e-05	6.70946e-05	5.12038e-05
747	1.25817e-05	2.30066e-05	2.51634e-05	9.7059e-06	1.29412e-05	5.39216e-05	8.08825e-05	0.00011683
748	1.83603e-05	1.76259e-05	2.75405e-05	3.63534e-05	1.76259e-05	7.05036e-05	0.000104654	0.000123014
749	1.49648e-05	2.09507e-05	1.8706e-05	6.56581e-05	6.28522e-05	8.081e-05	0.000127201	0.00012346
750	1.33834e-05	1.52953e-05	2.86787e-05	5.50632e-05	6.8829e-05	0.000105538	0.00013001	0.000160601

## Sheet: Figure 2d
Figure 2d
	808 nm	980 nm	1530 nm
X axis	Y1 axis	Y2 axis	Y3 axis
0	1	1	1
1	1.33042	1.42714	1.03278
2	1.74184	2.48143	1.13839
5	1.56702	3.47143	1.44774
10	1.23601	4.13286	1.24585
20	1.09441	6.69571	1.08423
60	0.508741	9.38286	0.651688
100	0.130536	10.7043	0.463258

## Sheet: Figure 2e
Figure 2e
	540 nm	654 nm
X axis	Y1 axis	Y2 axis
0	1.8798	1.7104
5	1.8517	1.5034
20	1.7921	1.3943
60	1.7709	1.1438
100	1.7688	1.1437

## Sheet: Figure 2f
Figure 2f
	0 nm	0.4 nm	1.0 nm	1.8 nm	3.1 nm	7.5 nm
X axis	Y1 axis	Y2 axis	Y3 axis	Y4 axis	Y5 axis	Y6 axis
450	2.29671e-06	7.99255e-06	6.20111e-06	5.60397e-06	1.49745e-05	2.02845e-05
451	2.31034e-06	4.99034e-06	6.86172e-06	8.22482e-06	1.59876e-05	2.1403e-05
452	3.17143e-06	8.95461e-06	6.50609e-06	8.95461e-06	1.7163e-05	2.29462e-05
453	2.24508e-06	6.73523e-06	6.9457e-06	9.26094e-06	1.768e-05	2.02057e-05
454	1.32125e-06	7.6444e-06	5.52095e-06	7.92752e-06	1.56663e-05	1.812e-05
455	2.18226e-06	5.69284e-06	3.62919e-06	4.83892e-06	1.40423e-05	1.6737e-05
456	1.61993e-06	5.71739e-06	5.14565e-06	4.95507e-06	1.47699e-05	1.20065e-05
457	1.62606e-06	6.31294e-06	3.44342e-06	4.20862e-06	1.27215e-05	1.12485e-05
458	1.34886e-06	5.20274e-06	3.25171e-06	4.23927e-06	7.51506e-06	9.82739e-06
459	2.12157e-06	4.33957e-06	3.47165e-06	3.85739e-06	5.59322e-06	8.44769e-06
460	1.3624e-06	5.83886e-06	3.94123e-06	3.98988e-06	4.47646e-06	7.47374e-06
461	7.89984e-07	3.85117e-06	4.66584e-06	2.96244e-06	5.43114e-06	5.56939e-06
462	1.50079e-06	2.70143e-06	3.82703e-06	2.40127e-06	4.40233e-06	7.08375e-06
463	1.82641e-06	3.04402e-06	3.42452e-06	3.75429e-06	4.56603e-06	5.72275e-06
464	1.33687e-06	5.55315e-06	3.23934e-06	2.98225e-06	4.11345e-06	5.42975e-06
465	7.27433e-07	3.74109e-06	2.572e-06	1.87054e-06	4.3646e-06	6.23514e-06
466	1.57838e-06	2.84108e-06	1.89406e-06	1.36793e-06	5.26127e-06	6.18725e-06
467	1.16944e-06	3.50831e-06	1.67442e-06	1.91362e-06	3.29568e-06	4.84784e-06
468	9.69126e-07	3.23042e-06	1.69597e-06	2.15361e-06	3.8765e-06	5.16867e-06
469	8.69898e-07	4.89318e-06	2.44659e-06	2.28348e-06	2.60969e-06	4.43648e-06
470	1.64577e-06	3.29154e-06	2.46866e-06	1.64577e-06	3.84013e-06	2.7649e-06
471	7.70984e-07	4.62591e-06	1.98253e-06	1.54197e-06	3.85492e-06	5.15458e-06
472	1.43024e-06	1.98033e-06	2.22788e-06	1.10019e-06	2.75046e-06	3.82865e-06
473	6.62531e-07	4.63771e-06	1.98759e-06	2.09801e-06	2.87097e-06	3.84268e-06
474	1.32884e-06	2.98989e-06	3.23904e-06	2.32547e-06	4.09725e-06	4.51805e-06
475	6.63851e-07	1.99155e-06	2.48944e-06	1.43834e-06	2.98733e-06	5.57635e-06
476	1.3274e-06	2.98664e-06	1.9911e-06	1.10616e-06	4.20343e-06	5.70781e-06
477	7.77038e-07	2.66413e-06	1.74833e-06	2.44212e-06	3.44117e-06	5.19505e-06
478	1.22049e-06	2.99575e-06	2.49646e-07	1.55335e-06	4.66006e-06	5.85837e-06
479	7.8009e-07	2.34027e-06	2.50743e-06	1.44874e-06	4.90342e-06	5.61665e-06
480	3.33862e-07	2.67089e-06	2.75436e-06	3.00475e-06	6.23208e-06	7.21141e-06
481	1.11925e-06	3.02197e-06	3.02197e-06	3.69352e-06	8.28243e-06	8.05859e-06
482	1.46181e-06	1.68671e-06	2.27705e-06	3.26097e-06	8.88332e-06	1.22792e-05
483	2.03376e-06	2.03376e-06	2.79642e-06	3.95453e-06	9.71685e-06	1.22026e-05
484	1.13523e-06	3.40568e-06	4.08682e-06	5.44909e-06	1.37363e-05	1.53937e-05
485	1.0291e-06	2.74427e-06	3.34458e-06	5.25985e-06	1.60082e-05	2.19541e-05
486	5.73389e-07	3.44033e-06	3.87038e-06	7.2247e-06	2.01833e-05	2.05044e-05
487	1.84587e-06	2.76881e-06	3.89364e-06	7.72959e-06	2.15736e-05	2.04892e-05
488	1.15463e-06	4.84946e-06	4.67626e-06	8.54428e-06	2.367e-05	2.32774e-05
489	1.97136e-06	3.47886e-06	3.39189e-06	9.50889e-06	2.30765e-05	2.29605e-05
490	8.14886e-07	2.09542e-06	3.92892e-06	5.58779e-06	2.22348e-05	2.26306e-05
491	9.37775e-07	2.81332e-06	4.48374e-06	8.32275e-06	1.93416e-05	2.32099e-05
492	1.29566e-06	2.12017e-06	5.03539e-06	6.83165e-06	1.53123e-05	1.95055e-05
493	4.74152e-07	2.4893e-06	3.20053e-06	5.09714e-06	1.37504e-05	1.74962e-05
494	1.43114e-06	4.29341e-06	2.68338e-06	4.17415e-06	1.46692e-05	1.03042e-05
495	1.19761e-06	3.23354e-06	4.04192e-06	3.23354e-06	1.01796e-05	1.06347e-05
496	4.81334e-07	3.249e-06	2.7075e-06	3.36933e-06	6.859e-06	7.5088e-06
497	1.33461e-06	3.27587e-06	4.09483e-06	4.24649e-06	8.85697e-06	7.86208e-06
498	4.87993e-07	5.12393e-06	3.29396e-06	3.53795e-06	5.48993e-06	5.70952e-06
499	1.71765e-06	1.47227e-06	3.03656e-06	4.04874e-06	6.50253e-06	7.80304e-06
500	1.23338e-06	2.96011e-06	4.16265e-06	3.70014e-06	7.1536e-06	6.51224e-06
501	1.73316e-06	4.08531e-06	3.34253e-06	4.5805e-06	7.05644e-06	1.12903e-05
502	1.12132e-06	2.99019e-06	4.20495e-06	3.61315e-06	9.21975e-06	1.48014e-05
503	1.37592e-06	3.75252e-06	4.22158e-06	5.12844e-06	1.37592e-05	1.47099e-05
504	1.88232e-06	2.63525e-06	5.64697e-06	5.14502e-06	1.29253e-05	1.64139e-05
505	1.64612e-06	5.6981e-06	5.98301e-06	6.33122e-06	1.55748e-05	2.00573e-05
506	1.1433e-06	6.09762e-06	4.00156e-06	8.13016e-06	1.52441e-05	1.78355e-05
507	2.16948e-06	5.74274e-06	6.02988e-06	7.65699e-06	1.72282e-05	1.91425e-05
508	1.40553e-06	4.21659e-06	6.0374e-06	7.41098e-06	1.67386e-05	2.06996e-05
509	1.29035e-06	5.80656e-06	5.51624e-06	8.00016e-06	1.97423e-05	3.08135e-05
510	1.55626e-06	4.27971e-06	5.83597e-06	8.17036e-06	2.28251e-05	3.42377e-05
511	2.21036e-06	5.4609e-06	4.68077e-06	1.05317e-05	2.89948e-05	4.44673e-05
512	2.22731e-06	6.28887e-06	5.01145e-06	1.10055e-05	3.28856e-05	5.62854e-05
513	2.37138e-06	7.11413e-06	4.74275e-06	9.48551e-06	4.40022e-05	6.79795e-05
514	2.51595e-06	3.97256e-06	8.04443e-06	1.19177e-05	4.99218e-05	8.81908e-05
515	1.59584e-06	5.18647e-06	9.27581e-06	1.56924e-05	9.13617e-05	0.000167244
516	2.68563e-06	1.04739e-05	1.42003e-05	3.03476e-05	0.000214044	0.000375451
517	3.90711e-06	9.29624e-06	1.63695e-05	5.88762e-05	0.000377373	0.000668682
518	3.92875e-06	1.21927e-05	1.95083e-05	7.66784e-05	0.000496648	0.000886164
519	4.37201e-06	2.17234e-05	3.07407e-05	0.000102196	0.000714961	0.00127
520	3.5685e-06	1.27642e-05	4.26161e-05	0.000131897	0.000943593	0.00168
521	5.07467e-06	2.22188e-05	4.4129e-05	0.000140445	0.00104	0.00179
522	5.35349e-06	2.22376e-05	3.82981e-05	0.000131778	0.00093892	0.00159
523	3.71445e-06	1.73341e-05	4.33353e-05	0.000120513	0.000807136	0.00149
524	3.71131e-06	2.06184e-05	3.34018e-05	0.000120274	0.000767966	0.00138
525	4.95837e-06	1.36355e-05	2.88205e-05	0.000113629	0.000740174	0.00133
526	3.72549e-06	1.4488e-05	2.79412e-05	0.000113972	0.000792977	0.00136
527	6.20491e-06	1.24098e-05	3.44372e-05	0.000127821	0.000882476	0.00155
528	4.97471e-06	1.86552e-05	3.97977e-05	0.000146892	0.000985545	0.00175
529	6.38227e-06	2.08117e-05	4.58899e-05	0.000139855	0.000981759	0.00173
530	4.83891e-06	1.82496e-05	3.39069e-05	0.000118346	0.000798834	0.00141
531	4.48786e-06	1.22014e-05	2.9662e-05	9.12999e-05	0.000606983	0.00109
532	4.3927e-06	1.10526e-05	2.07236e-05	7.76516e-05	0.00044423	0.000783375
533	3.45297e-06	9.06405e-06	1.7157e-05	6.41677e-05	0.000376662	0.000629304
534	4.06754e-06	1.52533e-05	2.35336e-05	7.33609e-05	0.000369419	0.000597056
535	5.1383e-06	1.27723e-05	2.11404e-05	8.66171e-05	0.000443068	0.000697634
536	5.05101e-06	1.60444e-05	3.37601e-05	0.000114985	0.00058562	0.000945549
537	7.95985e-06	2.29784e-05	5.84599e-05	0.000195542	0.00135	0.00223
538	1.46137e-05	4.79513e-05	0.000130838	0.00041573	0.00293	0.00494
539	2.08632e-05	5.84477e-05	0.000181556	0.000663634	0.00442	0.00759
540	2.45569e-05	7.46032e-05	0.000214018	0.000824055	0.00488	0.00839
541	2.18932e-05	6.89636e-05	0.00020302	0.000695735	0.00448	0.00768
542	2.0023e-05	6.57448e-05	0.000180562	0.000599744	0.00386	0.00673
543	2.21951e-05	4.56585e-05	0.000152314	0.000474658	0.00316	0.0055
544	1.32665e-05	4.12381e-05	0.00013774	0.00044307	0.00269	0.0048
545	1.35293e-05	4.83189e-05	0.000129374	0.000453553	0.00282	0.00486
546	1.26422e-05	4.03578e-05	0.000134931	0.00044896	0.00285	0.0049
547	1.23994e-05	4.35609e-05	0.000124442	0.00042631	0.00256	0.00448
548	1.06758e-05	4.33601e-05	0.00011382	0.000366425	0.00242	0.00426
549	1.32801e-05	3.43622e-05	0.00013969	0.000442392	0.00264	0.00419
550	1.45016e-05	4.50048e-05	0.000118513	0.000443548	0.0026	0.0042
551	1.10935e-05	3.37847e-05	0.000107027	0.00034894	0.0021	0.00363
552	7.12496e-06	2.23927e-05	7.3667e-05	0.000219008	0.00146	0.00266
553	3.7447e-06	1.58299e-05	5.43833e-05	0.000146894	0.000954388	0.00178
554	5.14639e-06	1.64685e-05	3.93699e-05	0.000102585	0.000638667	0.00124
555	4.83264e-06	1.34623e-05	2.95136e-05	7.0591e-05	0.000461344	0.000852684
556	4.5238e-06	8.87361e-06	2.58379e-05	6.17673e-05	0.000352508	0.00063201
557	2.97778e-06	4.20392e-06	1.93118e-05	5.69281e-05	0.000274481	0.000476305
558	2.4691e-06	7.4073e-06	1.23014e-05	4.05638e-05	0.000219926	0.000368249
559	2.66533e-06	3.73147e-06	1.47926e-05	3.21617e-05	0.00018071	0.000310032
560	3.56877e-06	5.35315e-06	1.32491e-05	2.73011e-05	0.000139896	0.000216267
561	3.77616e-06	8.09176e-06	9.71011e-06	2.26569e-05	0.000114903	0.000184061
562	3.07998e-06	5.43525e-06	8.56052e-06	1.97481e-05	8.84135e-05	0.000150448
563	2.18436e-06	4.91482e-06	9.0105e-06	1.62007e-05	6.88074e-05	0.000122543
564	2.01469e-06	6.04407e-06	6.18143e-06	1.61175e-05	6.2089e-05	0.000103518
565	2.02593e-06	8.2879e-06	9.94548e-06	1.28923e-05	4.43863e-05	8.2658e-05
566	2.97176e-06	3.90044e-06	4.59695e-06	9.10102e-06	4.12332e-05	6.37443e-05
567	2.23781e-06	7.27288e-06	6.29384e-06	1.02566e-05	3.22617e-05	5.54977e-05
568	3.76744e-06	5.65116e-06	4.23837e-06	6.96977e-06	2.69372e-05	4.02363e-05
569	9.46884e-07	5.6813e-06	5.53927e-06	7.00694e-06	1.91271e-05	3.27243e-05
570	2.66077e-06	3.421e-06	3.84862e-06	5.89172e-06	1.95757e-05	2.23505e-05
571	2.10647e-06	4.59594e-06	2.58522e-06	6.51091e-06	1.66603e-05	2.16009e-05
572	1.73997e-06	6.3799e-06	6.0899e-06	6.76656e-06	1.60464e-05	2.06477e-05
573	2.33714e-06	7.01142e-06	3.94392e-06	5.64809e-06	1.28543e-05	1.51914e-05
574	1.76879e-06	3.53758e-06	2.65319e-06	3.53758e-06	9.63008e-06	1.76879e-05
575	1.58844e-06	5.36097e-06	6.70121e-06	4.3682e-06	1.33031e-05	1.59638e-05
576	1.40177e-06	5.40684e-06	3.15399e-06	5.20659e-06	1.12142e-05	1.15346e-05
577	2.62151e-06	5.44468e-06	4.53723e-06	4.83972e-06	9.88109e-06	1.57291e-05
578	1.83247e-06	4.27575e-06	2.7487e-06	2.8505e-06	7.53347e-06	1.00175e-05
579	2.04921e-06	6.76239e-06	3.68858e-06	3.8935e-06	9.42636e-06	1.20493e-05
580	1.86227e-06	8.69061e-06	5.58682e-06	5.79374e-06	1.0346e-05	1.11736e-05
581	1.87914e-06	5.01104e-06	5.63743e-06	4.59346e-06	1.10661e-05	1.15254e-05
582	1.68558e-06	3.16047e-06	7.11105e-06	4.42466e-06	7.37443e-06	1.03663e-05
583	4.03549e-06	5.09746e-06	3.8231e-06	3.39831e-06	8.70816e-06	1.07047e-05
584	1.28559e-06	2.57119e-06	5.30307e-06	4.49957e-06	9.42768e-06	1.10561e-05
585	1.08195e-06	5.19338e-06	3.89504e-06	3.02947e-06	9.30481e-06	1.16851e-05
586	1.74322e-06	7.84448e-06	3.43196e-06	5.22965e-06	8.28028e-06	1.15052e-05
587	1.9748e-06	4.60787e-06	3.45591e-06	4.8273e-06	1.29459e-05	1.00057e-05
588	1.33091e-06	5.98908e-06	3.49363e-06	4.21454e-06	8.20725e-06	1.11796e-05
589	2.46378e-06	6.04745e-06	2.51977e-06	6.49541e-06	1.03031e-05	1.10198e-05
590	2.93853e-06	4.06873e-06	6.10309e-06	3.39061e-06	9.94578e-06	8.9512e-06
591	2.496e-06	7.48799e-06	4.08436e-06	3.63054e-06	9.98398e-06	1.4976e-05
592	3.65563e-06	3.42715e-06	7.19702e-06	4.56953e-06	1.02815e-05	1.20636e-05
593	1.38243e-06	4.1473e-06	4.66571e-06	4.1473e-06	9.90743e-06	1.023e-05
594	9.29763e-07	9.76252e-06	5.75291e-06	4.88126e-06	1.06923e-05	1.08782e-05
595	2.57391e-06	2.8079e-06	2.10592e-06	4.21185e-06	1.16996e-05	1.31971e-05
596	2.35855e-06	7.78323e-06	5.30675e-06	6.60395e-06	9.90593e-06	1.18871e-05
597	7.12753e-07	2.13826e-06	4.27652e-06	4.98927e-06	1.09289e-05	1.45402e-05
598	1.67716e-06	6.46905e-06	5.39087e-06	5.03148e-06	1.17401e-05	1.40881e-05
599	1.4466e-06	4.3398e-06	7.59464e-06	6.99189e-06	1.35016e-05	1.67805e-05
600	2.91643e-06	5.83287e-06	4.37465e-06	5.83287e-06	8.26323e-06	1.10824e-05
601	2.93902e-06	6.61278e-06	7.71492e-06	4.40852e-06	9.5518e-06	1.58707e-05
602	2.71412e-06	8.14237e-06	3.88613e-06	4.19456e-06	1.135e-05	1.39161e-05
603	3.73336e-06	4.48003e-06	3.92003e-06	7.46672e-06	1.51823e-05	1.43361e-05
604	2.50429e-06	6.01029e-06	9.01544e-06	8.76501e-06	1.42744e-05	1.71293e-05
605	2.27463e-06	3.03284e-06	6.82388e-06	7.07662e-06	1.66806e-05	2.06233e-05
606	2.03817e-06	4.58589e-06	3.43942e-06	7.13361e-06	1.32481e-05	1.77321e-05
607	2.0546e-06	1.54095e-06	5.2007e-06	5.90697e-06	1.9005e-05	2.31142e-05
608	2.5905e-06	3.88575e-06	3.49717e-06	6.47624e-06	1.5802e-05	1.83407e-05
609	4.18222e-06	4.705e-06	4.11688e-06	9.93278e-06	1.69903e-05	1.63107e-05
610	1.58347e-06	1.02925e-05	7.7194e-06	6.33386e-06	1.39873e-05	1.9635e-05
611	1.86444e-06	3.99522e-06	7.1914e-06	6.65871e-06	1.78453e-05	2.01359e-05
612	8.05138e-07	4.83083e-06	5.43468e-06	6.97786e-06	1.5566e-05	1.86792e-05
613	2.17175e-06	2.44321e-06	7.94045e-06	7.87258e-06	1.2759e-05	2.1826e-05
614	1.64593e-06	8.22966e-06	6.78947e-06	1.17959e-05	1.50877e-05	1.67885e-05
615	1.94078e-06	1.16447e-05	7.48585e-06	8.31761e-06	1.82987e-05	2.12931e-05
616	1.95669e-06	5.03149e-06	5.66043e-06	1.17401e-05	1.64921e-05	1.97905e-05
617	1.13201e-06	2.54703e-06	3.82055e-06	9.90512e-06	1.83952e-05	1.66406e-05
618	2.28188e-06	1.02684e-05	5.776e-06	7.98656e-06	1.51174e-05	2.1906e-05
619	2.30859e-06	3.46288e-06	4.54503e-06	8.65721e-06	2.19316e-05	2.14699e-05
620	2.04124e-06	8.74816e-06	4.59278e-06	6.41531e-06	1.63299e-05	1.74963e-05
621	4.13567e-06	5.3173e-06	5.3173e-06	7.38513e-06	1.83151e-05	2.33961e-05
622	2.38519e-06	7.15557e-06	5.36668e-06	1.4013e-05	1.9976e-05	2.96956e-05
623	2.71297e-06	6.33026e-06	4.74769e-06	1.47706e-05	2.26081e-05	2.49593e-05
624	1.8297e-06	4.57425e-06	8.23364e-06	1.00633e-05	2.80554e-05	3.07389e-05
625	4.32134e-06	7.40801e-06	9.72301e-06	1.32727e-05	2.37674e-05	3.22248e-05
626	3.43484e-06	7.49421e-06	4.21549e-06	1.56129e-05	3.68465e-05	4.19676e-05
627	3.7842e-06	1.22986e-05	1.20621e-05	1.9867e-05	4.5095e-05	4.73024e-05
628	2.87377e-06	5.74755e-06	1.22135e-05	2.4906e-05	5.30052e-05	6.43725e-05
629	5.81e-06	6.77833e-06	1.37987e-05	3.22778e-05	5.93911e-05	7.35933e-05
630	5.87477e-06	9.79129e-06	1.689e-05	3.23113e-05	6.88654e-05	9.12548e-05
631	4.95934e-06	7.93494e-06	2.45487e-05	4.7279e-05	0.000105799	0.00011704
632	7.03958e-06	1.00565e-05	3.31866e-05	7.10663e-05	0.000143809	0.000170559
633	9.49789e-06	2.13703e-05	3.28186e-05	9.39613e-05	0.000201152	0.000208004
634	1.06578e-05	2.06279e-05	5.6469e-05	0.000144739	0.000261631	0.00031437
635	1.77481e-05	2.81881e-05	7.28193e-05	0.000184093	0.000374102	0.000429295
636	2.57655e-05	5.40017e-05	0.00010165	0.000258008	0.00051884	0.000580677
637	2.6424e-05	5.57047e-05	0.000130156	0.000347083	0.000743444	0.000822716
638	4.11749e-05	8.66841e-05	0.00016172	0.00044859	0.000960026	0.00105
639	4.5836e-05	9.35055e-05	0.000215338	0.000597335	0.00121	0.00137
640	6.75035e-05	0.000158003	0.000280399	0.000766276	0.00161	0.00178
641	9.80987e-05	0.000152222	0.000374636	0.00097798	0.00203	0.00213
642	0.000107679	0.000208484	0.000443315	0.00119	0.00252	0.0028
643	0.000142642	0.000278326	0.000569699	0.00151	0.00326	0.00357
644	0.000173788	0.00037341	0.000765315	0.00212	0.00436	0.00477
645	0.000241367	0.000534428	0.0011	0.00295	0.00621	0.00688
646	0.000408378	0.000731206	0.00176	0.00465	0.0098	0.01065
647	0.000603337	0.00117	0.00265	0.00732	0.01543	0.0167
648	0.000919761	0.00175	0.00428	0.01122	0.02324	0.02501
649	0.00129	0.00261	0.00597	0.01505	0.03147	0.03387
650	0.00181	0.00366	0.00833	0.02119	0.04141	0.04573
651	0.00213	0.00446	0.00985	0.02536	0.0489	0.05489
652	0.00286	0.00615	0.01336	0.03306	0.06405	0.07101
653	0.00377	0.00796	0.01768	0.04281	0.07838	0.08663
654	0.00409	0.00848	0.01884	0.04499	0.0813	0.08991
655	0.0037	0.00725	0.0165	0.04028	0.07348	0.08016
656	0.00319	0.00633	0.01446	0.0358	0.06602	0.0719
657	0.0031	0.00631	0.01416	0.03567	0.06648	0.07232
658	0.00325	0.00689	0.01505	0.03784	0.06959	0.07716
659	0.00344	0.00714	0.01561	0.03922	0.07329	0.08104
660	0.00357	0.00708	0.01604	0.04083	0.0758	0.0833
661	0.00368	0.00734	0.01637	0.04174	0.07796	0.08592
662	0.00353	0.00718	0.01596	0.04069	0.07658	0.08475
663	0.0032	0.00639	0.01436	0.03739	0.07122	0.07892
664	0.00296	0.00596	0.01286	0.03363	0.0654	0.07231
665	0.00263	0.005	0.01157	0.03011	0.05865	0.06584
666	0.00222	0.00434	0.0101	0.02608	0.05144	0.05768
667	0.0018	0.00367	0.00857	0.02232	0.04445	0.04993
668	0.00154	0.00318	0.0071	0.0189	0.03818	0.0434
669	0.0013	0.0026	0.00592	0.01555	0.03199	0.03618
670	0.00096569	0.00184	0.00453	0.01189	0.02462	0.02804
671	0.000721496	0.00139	0.00324	0.00869	0.01781	0.02068
672	0.000507065	0.000956575	0.00223	0.00615	0.01293	0.01501
673	0.000405982	0.000780868	0.00182	0.00472	0.00981	0.01095
674	0.000304901	0.00062585	0.00134	0.00383	0.00775	0.00872
675	0.000249161	0.000437467	0.00118	0.00306	0.00635	0.00714
676	0.000176704	0.000370046	0.00090102	0.00254	0.00533	0.00576
677	0.00018507	0.000320711	0.000759102	0.00217	0.00442	0.00492
678	0.00013844	0.000301581	0.000651416	0.00183	0.00369	0.00422
679	0.000122408	0.000244815	0.000571523	0.00149	0.00314	0.00341
680	9.60224e-05	0.000183946	0.000454226	0.00127	0.00259	0.0029
681	8.90143e-05	0.000147394	0.000407067	0.00105	0.00218	0.0024
682	7.04152e-05	0.000153633	0.000285443	0.000836253	0.00176	0.00194
683	6.77184e-05	0.00013135	0.000273209	0.000635151	0.00145	0.00161
684	4.70075e-05	7.57996e-05	0.000199635	0.000584068	0.00122	0.00134
685	3.20474e-05	8.54597e-05	0.000181602	0.000474183	0.000976852	0.00106
686	3.93927e-05	4.6555e-05	0.00015578	0.00037423	0.000817696	0.000869504
687	3.25567e-05	4.16002e-05	0.000119375	0.000303863	0.000661987	0.000707566
688	1.75672e-05	4.54324e-05	9.8134e-05	0.000255027	0.000563968	0.000590258
689	1.41491e-05	3.50651e-05	7.4744e-05	0.000213466	0.000436161	0.000518963
690	1.6173e-05	2.79917e-05	6.4381e-05	0.000184123	0.000375089	0.000421742
691	1.00694e-05	2.83201e-05	5.94722e-05	0.000120203	0.000281313	0.000334555
692	7.64592e-06	7.64592e-06	5.16099e-05	0.000119786	0.000261873	0.000262255
693	5.15817e-06	2.51461e-05	3.04655e-05	0.000107677	0.000220512	0.000246045
694	5.23926e-06	2.75061e-05	3.38915e-05	8.25183e-05	0.000169621	0.00019883
695	1.26036e-05	7.96014e-06	2.8358e-05	7.23046e-05	0.000143946	0.000185471
696	4.70907e-06	1.61454e-05	3.48135e-05	5.71815e-05	0.000134545	0.000142887
697	6.84094e-06	1.23137e-05	2.1549e-05	5.33593e-05	0.000106719	0.000136271
698	5.54741e-06	1.66422e-05	2.02827e-05	5.40872e-05	0.000128977	0.000136466
699	5.64753e-06	8.47129e-06	2.38255e-05	3.95327e-05	9.24782e-05	0.000129611
700	5.01488e-06	6.4477e-06	1.93431e-05	3.94026e-05	9.52826e-05	0.000119497
701	8.01434e-06	1.31144e-05	6.55719e-06	3.57003e-05	6.04719e-05	8.48063e-05
702	5.1744e-06	1.1088e-05	1.33056e-05	3.76992e-05	6.20928e-05	8.51558e-05
703	7.54471e-06	2.71609e-05	1.69756e-05	2.79154e-05	6.63934e-05	8.23882e-05
704	2.30273e-06	1.84218e-05	8.63523e-06	2.14921e-05	5.44979e-05	6.53975e-05
705	3.12533e-06	7.032e-06	1.5822e-05	1.95333e-05	4.29733e-05	6.28192e-05
706	3.98024e-06	1.43289e-05	1.43289e-05	2.38814e-05	5.33352e-05	5.63602e-05
707	4.05329e-06	1.70238e-05	1.27679e-05	2.02665e-05	4.45862e-05	6.0313e-05
708	4.95448e-06	1.98179e-05	1.11476e-05	3.38556e-05	4.62418e-05	4.7563e-05
709	3.36759e-06	2.02055e-05	5.68281e-06	2.4415e-05	4.71463e-05	4.64727e-05
710	4.29165e-06	1.02999e-05	9.6562e-06	3.00415e-05	5.57914e-05	5.35597e-05
711	2.624e-06	0	2.1648e-05	2.44906e-05	4.81066e-05	2.83392e-05
712	3.557e-06	8.00324e-06	6.00243e-06	2.66775e-05	3.73485e-05	4.2684e-05
713	9.09089e-07	5.45454e-06	1.02273e-05	1.36363e-05	3.45454e-05	4.79999e-05
714	3.70381e-06	1.38893e-05	2.08339e-06	2.31488e-05	3.98159e-05	5.33348e-05
715	6.59689e-06	2.26179e-05	1.06021e-05	2.45027e-05	4.3351e-05	3.61887e-05
716	1.92999e-06	1.158e-05	1.73699e-05	2.02649e-05	3.95649e-05	5.32678e-05
717	1.96802e-06	8.85608e-06	1.10701e-05	2.36162e-05	4.42804e-05	4.13284e-05
718	6.02774e-06	0	1.80832e-05	2.00925e-05	3.31525e-05	3.97831e-05
719	3.06034e-06	1.22413e-05	1.37715e-05	1.8362e-05	3.57039e-05	2.08103e-05
720	3.12517e-06	1.56259e-05	1.8751e-05	1.56259e-05	4.68776e-05	3.25018e-05
721	8.50991e-06	3.19122e-05	1.19671e-05	1.91473e-05	2.97847e-05	4.08476e-05
722	3.26487e-06	6.52975e-06	7.34596e-06	1.74127e-05	3.48253e-05	3.26487e-05
723	3.32179e-06	1.99308e-05	1.24567e-05	1.21799e-05	3.43252e-05	2.92318e-05
724	3.38265e-06	1.35306e-05	1.26849e-05	2.14235e-05	3.60816e-05	2.57082e-05
725	2.30035e-06	1.03516e-05	7.76369e-06	1.72526e-05	3.33551e-05	2.6224e-05
726	2.35189e-06	3.52784e-06	1.58753e-05	1.64633e-05	3.05746e-05	3.52784e-05
727	2.40225e-06	1.44135e-05	1.08101e-05	1.20113e-05	2.16203e-05	3.74751e-05
728	2.44564e-06	2.20108e-05	5.5027e-06	1.22282e-05	3.4239e-05	2.93477e-05
729	0	1.49831e-05	1.40467e-05	1.99775e-05	1.62317e-05	4.19527e-05
730	3.82607e-06	0	1.14782e-05	2.16811e-05	2.93332e-05	4.59128e-05
731	7.79646e-06	7.79646e-06	1.16947e-05	1.16947e-05	3.89823e-05	3.7423e-05
732	2.66162e-06	7.98487e-06	2.99433e-06	2.1293e-05	2.92779e-05	2.87455e-05
733	5.42346e-06	1.22028e-05	1.52535e-05	9.49105e-06	2.9829e-05	3.25407e-05
734	5.55063e-06	1.66519e-05	1.87334e-05	1.94272e-05	3.05285e-05	6.1612e-05
735	4.24629e-06	2.54777e-05	1.27389e-05	1.55697e-05	3.25549e-05	3.90659e-05
736	4.33968e-06	1.73587e-05	3.25476e-06	1.73587e-05	5.78624e-05	2.08305e-05
737	4.42009e-06	2.21005e-05	1.65754e-05	1.03136e-05	2.50472e-05	4.5969e-05
738	9.00263e-06	1.80053e-05	1.0128e-05	1.35039e-05	4.35127e-05	3.60105e-05
739	4.60337e-06	9.20674e-06	0	2.14824e-05	3.98959e-05	4.2351e-05
740	4.69169e-06	0	1.05563e-05	1.25112e-05	5.16085e-05	3.94102e-05
741	6.40439e-06	1.44099e-05	1.80123e-05	2.08143e-05	2.88197e-05	5.57182e-05
742	4.90237e-06	4.90237e-06	1.47071e-05	1.96095e-05	5.55602e-05	4.31409e-05
743	1.33113e-05	2.49588e-05	2.62067e-05	4.32619e-05	5.82371e-05	5.19142e-05
744	1.5276e-05	1.0184e-05	2.29139e-05	2.03679e-05	5.94065e-05	7.53614e-05
745	5.19058e-06	1.03812e-05	2.33576e-05	4.15246e-05	7.26681e-05	8.72017e-05
746	1.23595e-05	1.58908e-05	2.78089e-05	3.53129e-05	0.000113001	6.14445e-05
747	5.39216e-06	1.07843e-05	4.04412e-05	6.11112e-05	0.000134804	0.000140196
748	5.5081e-06	2.20324e-05	3.30486e-05	7.89494e-05	0.000146883	0.000147617
749	3.7412e-06	1.12236e-05	3.78797e-05	9.54007e-05	0.000134683	0.000148152
750	9.55958e-06	2.2943e-05	4.73199e-05	8.22124e-05	0.000198839	0.000192721

## Sheet: Figure 3a
Figure 3a
	absorption	540 nm	654 nm
X axis	Y1 axis	Y2 axis	Y3 axis
0	1	1	1
1	1.31519	2.49158	1.42796
2	1.43624	4.77104	2.4824
5	1.72911	11.2667	3.47407
10	1.87987	36.5657	4.13509
20	2.30881	79.9636	6.69933
60	6.88185	134.108	9.38906
100	10.8157	151.391	10.711

## Sheet: Figure 3b
Figure 3b
	0%Yb		1%Yb		2%Yb		5%Yb		10%Yb		20%Yb		60%Yb		100%Yb
X1 axis	Y1 axis	X2 axis	Y2 axis	X3 axis	Y3 axis	X4 axis	Y4 axis	X5 axis	Y5 axis	X6 axis	Y6 axis	X7 axis	Y7 axis	X8 axis	Y8 axis
1100	0	1100	0.00635	1100	0.00793	1100	0	1100	0	1100	0.00257	1100	0	1100	0
1099	-6.77385e-05	1099	0.00308	1099	0.005	1099	-0.000347768	1099	-0.000273572	1099	-0.000452114	1099	-4.37813e-05	1099	-0.00043969
1098	-0.000135477	1098	0.000310544	1098	0.00254	1098	-0.000695536	1098	-0.000547143	1098	0.000160348	1098	-8.75626e-05	1098	-0.00087938
1097	-0.000203216	1097	0.000760421	1097	0.00115	1097	-3.36769e-07	1097	-0.000820715	1097	0.000179122	1097	-0.000131344	1097	-0.00132
1096	-0.000270954	1096	0.000649915	1096	0.000890229	1096	-0.000579875	1096	-0.00109	1096	0	1096	-0.000175125	1096	-0.00176
1095	-0.000338693	1095	0.00162	1095	0.00114	1095	0.000252279	1095	-0.000718333	1095	0.000439302	1095	-0.000218907	1095	-0.000767552
1094	-0.000406431	1094	0.000810983	1094	0.000551092	1094	0.000568217	1094	-0.000991905	1094	1.28112e-05	1094	-0.000262688	1094	-0.00121
1093	-0.000837494	1093	0	1093	-4.23873e-05	1093	0.00022045	1093	-0.00127	1093	-0.00041368	1093	-0.00105	1093	-0.00165
1092	-0.00127	1092	-0.000142345	1092	0	1092	-0.000127318	1092	-0.00154	1092	-0.000131795	1092	-0.00184	1092	-0.0028
1091	-0.00134	1091	-0.000284691	1091	4.23873e-05	1091	-0.000475086	1091	-0.00181	1091	-0.000558286	1091	-0.00263	1091	-0.00324
1090	-0.0014	1090	-0.000427036	1090	8.47746e-05	1090	-0.000822854	1090	-0.00209	1090	-0.000984777	1090	-0.00267	1090	-0.00368
1089	-0.00147	1089	-0.00124	1089	0.000127162	1089	-0.00125	1089	-0.00236	1089	-0.00141	1089	-0.00271	1089	-0.00412
1088	-0.00118	1088	-0.00205	1088	0.000169549	1088	-0.0011	1088	-0.00198	1088	-0.00184	1088	-0.00276	1088	-0.00456
1087	-0.000880601	1087	-0.00219	1087	0.000847803	1087	-0.000959513	1087	-0.00161	1087	-0.00226	1087	-0.0028	1087	-0.00429
1086	-0.000585014	1086	-0.00167	1086	0.000890191	1086	-0.000152794	1086	-0.000582379	1086	-0.00198	1086	-0.0021	1086	-0.00401
1085	-0.000289428	1085	-0.00181	1085	0.000932578	1085	-9.77975e-06	1085	0.000443099	1085	-0.0017	1085	-0.0014	1085	-0.00445
1084	-0.000357167	1084	-0.00195	1084	0.000974965	1084	0.000133234	1084	0.000169527	1084	-0.00213	1084	-0.000700501	1084	-0.00489
1083	-0.000424905	1083	-0.00209	1083	0.00102	1083	-0.000387458	1083	-0.000104044	1083	-0.00255	1083	-0.000744282	1083	-0.00461
1082	-0.000129319	1082	-0.00223	1082	0.00106	1082	-0.000244445	1082	-0.000377616	1082	-0.00227	1082	-4.38221e-05	1082	-0.00434
1081	0.000166267	1081	-0.00238	1081	0.00046626	1081	-0.000101431	1081	-0.000651188	1081	-0.00199	1081	0.000656638	1081	-0.00335
1080	9.85287e-05	1080	-0.00252	1080	-0.000127219	1080	4.1583e-05	1080	-0.000924759	1080	-0.00242	1080	0.00136	1080	-0.00379
1079	3.07902e-05	1079	-0.00199	1079	-8.48318e-05	1079	0.000184597	1079	-0.000548806	1079	-0.00213	1079	0.00131	1079	-0.00351
1078	0.000326376	1078	-0.00147	1078	-4.24445e-05	1078	-0.000336095	1078	-0.000172853	1078	-0.00185	1078	0.00127	1078	-0.00323
1077	0.000258638	1077	-0.00094025	1077	0.000722609	1077	-0.000124233	1077	-0.000446425	1077	-0.00157	1077	0.00197	1077	-0.00279
1076	0.000190899	1076	-0.000413958	1076	0.000957031	1076	0.000618336	1076	-7.04714e-05	1076	-0.00129	1076	0.00267	1076	-0.00304
1075	0.000123161	1075	-0.000556303	1075	0.00119	1075	0.000697198	1075	-3.51108e-06	1075	-0.00101	1075	0.00337	1075	-0.00328
1074	5.54224e-05	1074	-0.000506325	1074	0.000790007	1074	0.00077606	1074	-0.000412125	1074	-0.00143	1074	0.00333	1074	-0.00353
1073	-1.23161e-05	1073	-0.0011	1073	0.000388562	1073	0.000191216	1073	-0.000171215	1073	-0.00147	1073	0.00328	1073	-0.00378
1072	-8.00546e-05	1072	-0.00102	1072	-1.28832e-05	1072	0.000270078	1072	6.96959e-05	1072	-0.000443612	1072	0.00398	1072	-0.00403
1071	-0.000147793	1071	-0.000936903	1071	-0.000414328	1071	0.00034894	1071	0.000310606	1071	-0.000120967	1071	0.00394	1071	-0.00427
1070	-0.000215532	1070	-0.000857549	1070	0.00045596	1070	0.000427802	1070	0.000551517	1070	-0.000506699	1070	0.0039	1070	-0.00524
1069	-0.00028327	1069	-0.000778196	1069	0.00133	1069	0.000506664	1069	0.000792428	1069	-0.000184054	1069	0.00385	1069	-0.00548
1068	-0.000351009	1068	-0.000698843	1068	0.00156	1068	0.000585527	1068	0.00103	1068	0.000138591	1068	0.00381	1068	-0.00645
1067	-0.000418747	1067	-0.00061949	1067	0.00243	1067	0.00133	1067	0.00127	1067	0.000461236	1067	0.00376	1067	-0.00669
1066	-0.000486486	1066	0.000128501	1066	0.00242	1066	0.00141	1066	0.00216	1066	0.00078388	1066	0.00372	1066	-0.00694
1065	-0.000190899	1065	0.000207854	1065	0.00168	1065	0.00149	1065	0.00181	1065	0.00181	1065	0.00368	1065	-0.00647
1064	-0.000258638	1064	-0.00038143	1064	0.000946973	1064	0.00146	1064	0.000969443	1064	0.00143	1064	0.00289	1064	-0.006
1063	-0.000326376	1063	-0.000302077	1063	0.000844874	1063	0.000510015	1063	0.000781018	1063	0.00175	1063	0.00285	1063	-0.00554
1062	-0.000394115	1062	-0.000222724	1062	0.000742775	1062	0.000223539	1062	-5.69319e-05	1062	0.00207	1062	0.00355	1062	-0.00507
1061	-0.000461854	1061	-0.000648786	1061	0.000640676	1061	-6.2938e-05	1061	-0.000245357	1061	0.00311	1061	0.00369	1061	-0.0046
1060	-0.000166267	1060	-0.000550523	1060	0.000538577	1060	-0.000349415	1060	-0.000433782	1060	0.00163	1060	0.0023	1060	-0.00413
1059	0.000492644	1059	-0.000452259	1059	0.000436478	1059	-0.000635891	1059	2.73178e-05	1059	-0.00166	1059	0.00091398	1059	-0.00295
1058	0.00115	1058	-0.000353996	1058	0.000334379	1058	-0.000258661	1058	0.000488418	1058	-0.00425	1058	-0.000475047	1058	-0.00176
1057	0.00181	1057	-0.000255732	1057	0.000868146	1057	0.000118568	1057	0.000949517	1057	-0.00457	1057	-0.00112	1057	0.000135953
1056	0.00211	1056	-0.000157469	1056	0.000766047	1056	-0.000167908	1056	0.00141	1056	-0.00228	1056	-0.00102	1056	0.00204
1055	0.0024	1055	-0.00069611	1055	0.000663948	1055	-0.000454385	1055	0.00122	1055	-0.000699524	1055	-0.00241	1055	0.00299
1054	0.00197	1054	-0.000779343	1054	0.000561849	1054	-0.0014	1054	0.000384242	1054	-0.00124	1054	-0.00197	1054	0.00286
1053	0.00154	1053	-0.000862576	1053	-0.000176117	1053	-0.0013	1053	-0.000343496	1053	-0.00179	1053	-0.00119	1053	0.00202
1052	0.000745124	1052	-0.00161	1052	-0.000211755	1052	-0.00107	1052	-0.00101	1052	-0.00233	1052	-0.000411002	1052	0.00118
1051	0.00031406	1051	-0.0017	1051	-0.000116299	1051	-0.0015	1051	-0.00169	1051	-0.00288	1051	-0.00112	1051	0.000338625
1050	0.000246322	1050	-0.00245	1050	-2.08428e-05	1050	-0.00127	1050	-0.00171	1050	-0.00342	1050	-0.00182	1050	-0.000503219
1049	0.000178583	1049	-0.0032	1049	7.46133e-05	1049	-0.00104	1049	-0.00173	1049	-0.00255	1049	-0.00179	1049	-0.00135
1048	0.000110845	1048	-0.00328	1048	0.000170069	1048	-0.000146088	1048	-0.00175	1048	-0.00238	1048	-0.00175	1048	-0.00147
1047	4.31063e-05	1047	-0.0027	1047	0.000265526	1047	8.48914e-05	1047	-0.00177	1047	-0.00222	1047	-0.000968424	1047	-0.0016
1046	-2.46322e-05	1046	-0.00278	1046	0.000360982	1046	0.000200946	1046	-0.0018	1046	-0.00206	1046	-0.000931061	1046	-0.00172
1045	-9.23707e-05	1045	-0.00287	1045	0.000456438	1045	-7.30621e-05	1045	-0.00247	1045	-0.0026	1045	-0.00164	1045	-0.00257
1044	-0.000523434	1044	-0.00295	1044	0.000551894	1044	-0.00101	1044	-0.00314	1044	-0.00244	1044	-0.0016	1044	-0.00341
1043	-0.000591172	1043	-0.00236	1043	0.00064735	1043	-0.00128	1043	-0.00316	1043	-0.00156	1043	-0.00156	1043	-0.00353
1042	-0.000658911	1042	-0.00178	1042	0.00101	1042	-0.000895086	1042	-0.00253	1042	-0.000691393	1042	-0.000781605	1042	-0.00295
1041	0	1041	-0.00118	1041	0.000540712	1041	-0.00117	1041	-0.0019	1041	0.00018108	1041	0	1041	-0.00236
1040	0.000538259	1040	-0.00101	1040	0.000707608	1040	-0.000779396	1040	-0.000627666	1040	0.00171	1040	0.0013	1040	-0.00177
1039	0.000713193	1039	-0.000163328	1039	0.00151	1039	-0.000389698	1039	0	1039	0.00228	1039	0.00334	1039	-0.00118
1038	0.000888127	1038	0.000681488	1038	0.00231	1038	0	1038	0.000450663	1038	0.00213	1038	0.00463	1038	-0.000589055
1037	0.000699737	1037	0.00153	1037	0.00248	1037	0.000475033	1037	0.000901327	1037	0.00198	1037	0.00593	1037	0
1036	0.000511346	1036	0.0017	1036	0.00328	1036	0.000950065	1036	0.00135	1036	0.00184	1036	0.00722	1036	0.00124
1035	0.000322955	1035	0.00188	1035	0.00281	1035	0.000761392	1035	0.00115	1035	0.00169	1035	0.00778	1035	0.00176
1034	0.000134565	1034	0.00139	1034	0.00234	1034	0.000572718	1034	0.0016	1034	0.00155	1034	0.00833	1034	0.003
1033	-5.38259e-05	1033	0.000893742	1033	0.00188	1033	0.000384044	1033	0.00205	1033	0.0014	1033	0.00888	1033	0.00496
1032	-0.000605541	1032	-0.000267354	1032	0.00141	1032	0.000195371	1032	0.00186	1032	0.00196	1032	0.00943	1032	0.0062
1031	-0.000793932	1031	-0.000759814	1031	0.000937941	1031	6.6973e-06	1031	0.00101	1031	0.00253	1031	0.00924	1031	0.00744
1030	-0.00135	1030	-0.000583635	1030	0.000468971	1030	-0.000181976	1030	0.000158821	1030	0.00309	1030	0.00979	1030	0.00868
1029	-0.0019	1029	-1.32557e-05	1029	0	1029	0.000293056	1029	-4.00404e-05	1029	0.00294	1029	0.01034	1029	0.00992
1028	-0.00209	1028	-0.000101524	1028	5.9008e-06	1028	0.000104383	1028	0.000410623	1028	0.00351	1028	0.0109	1028	0.01188
1027	-0.00227	1027	-0.000858429	1027	1.18016e-05	1027	0.000579415	1027	0.000861286	1027	0.00336	1027	0.01219	1027	0.01526
1026	-0.00246	1026	-0.00162	1026	1.77024e-05	1026	0.000390742	1026	0.00131	1026	0.00322	1026	0.01423	1026	0.01793
1025	-0.00265	1025	-0.00237	1025	2.36032e-05	1025	0.000202068	1025	0.00176	1025	0.00307	1025	0.01627	1025	0.02132
1024	-0.00284	1024	-0.00313	1024	0.000665371	1024	1.33946e-05	1024	0.00221	1024	0.00222	1024	0.01831	1024	0.02542
1023	-0.00339	1023	-0.00322	1023	0.000671272	1023	-0.000175279	1023	0.00201	1023	0.00207	1023	0.0211	1023	0.02881
1022	-0.00358	1022	-0.00331	1022	0.00131	1022	0.000304667	1022	0.00182	1022	0.00193	1022	0.02388	1022	0.03291
1021	-0.0034	1021	-0.00206	1021	0.00195	1021	0.000946766	1021	0.00225	1021	0.00249	1021	0.02741	1021	0.03773
1020	-0.00287	1020	-0.000807667	1020	0.00323	1020	0.00159	1020	0.00399	1020	0.00442	1020	0.03243	1020	0.04398
1019	-0.00233	1019	0.00044134	1019	0.00515	1019	0.00356	1019	0.00638	1019	0.00632	1019	0.03744	1019	0.05166
1018	-0.00143	1018	0.00102	1018	0.00706	1018	0.00553	1018	0.00812	1018	0.00893	1018	0.04321	1018	0.06005
1017	-0.000888127	1017	0.000933442	1017	0.00834	1017	0.0075	1017	0.0092	1017	0.01083	1017	0.04897	1017	0.06916
1016	-0.000713193	1016	0.000845174	1016	0.01025	1016	0.0088	1016	0.01029	1016	0.01343	1016	0.05473	1016	0.07755
1015	-0.000538259	1015	8.8268e-05	1015	0.01216	1015	0.01011	1015	0.01073	1015	0.01604	1015	0.05975	1015	0.08666
1014	0	1014	0	1014	0.01344	1014	0.01141	1014	0.01182	1014	0.01723	1014	0.06402	1014	0.09577
1013	0.000323928	1013	0.00121	1013	0.01408	1013	0.01338	1013	0.0129	1013	0.01913	1013	0.06904	1013	0.10488
1012	0.00101	1012	0.00176	1012	0.01536	1012	0.01469	1012	0.01464	1012	0.02103	1012	0.07405	1012	0.11471
1011	0.0017	1011	0.00298	1011	0.01664	1011	0.01666	1011	0.01703	1011	0.02293	1011	0.07982	1011	0.12597
1010	0.00275	1010	0.00419	1010	0.01855	1010	0.01863	1010	0.01942	1010	0.02483	1010	0.08558	1010	0.13794
1009	0.0038	1009	0.00607	1009	0.01983	1009	0.0206	1009	0.0218	1009	0.02673	1009	0.09208	1009	0.14991
1008	0.00485	1008	0.00796	1008	0.02111	1008	0.02257	1008	0.02354	1008	0.02933	1008	0.09859	1008	0.16188
1007	0.0059	1007	0.00984	1007	0.02239	1007	0.02387	1007	0.02593	1007	0.03194	1007	0.10584	1007	0.17529
1006	0.00768	1006	0.01239	1006	0.0243	1006	0.02651	1006	0.02896	1006	0.03526	1006	0.11458	1006	0.1894
1005	0.00982	1005	0.01561	1005	0.02621	1005	0.02914	1005	0.03265	1005	0.03857	1005	0.12406	1005	0.20424
1004	0.01196	1004	0.01884	1004	0.02813	1004	0.03244	1004	0.03634	1004	0.04189	1004	0.13429	1004	0.2205
1003	0.01374	1003	0.02139	1003	0.03004	1003	0.03573	1003	0.03937	1003	0.04591	1003	0.14526	1003	0.23748
1002	0.01588	1002	0.02394	1002	0.03259	1002	0.03837	1002	0.04241	1002	0.04994	1002	0.15772	1002	0.25518
1001	0.01802	1001	0.02716	1001	0.03514	1001	0.04233	1001	0.04609	1001	0.05396	1001	0.17092	1001	0.2743
1000	0.02016	1000	0.03038	1000	0.03832	1000	0.04563	1000	0.04913	1000	0.05869	1000	0.18413	1000	0.29343
999	0.02266	999	0.03293	999	0.04151	999	0.04959	999	0.05282	999	0.06342	999	0.19807	999	0.31327
998	0.02517	998	0.03549	998	0.04533	998	0.05421	998	0.0565	998	0.06816	998	0.21277	998	0.33454
997	0.02803	997	0.03804	997	0.04851	997	0.05817	997	0.06084	997	0.07289	997	0.2282	997	0.35725
996	0.03126	996	0.04126	996	0.05297	996	0.06346	996	0.06517	996	0.07762	996	0.24438	996	0.38138
995	0.03449	995	0.04515	995	0.05743	995	0.06808	995	0.07016	995	0.08306	995	0.25982	995	0.40623
994	0.03809	994	0.04904	994	0.06189	994	0.07337	994	0.07514	994	0.0885	994	0.276	994	0.43251
993	0.04204	993	0.0536	993	0.06634	993	0.078	993	0.08143	993	0.09465	993	0.29293	993	0.45951
992	0.04637	992	0.05882	992	0.07144	992	0.08395	992	0.08836	992	0.10222	992	0.31209	992	0.48794
991	0.05105	991	0.06405	991	0.07653	991	0.0899	991	0.09529	991	0.10978	991	0.33124	991	0.51779
990	0.05573	990	0.06994	990	0.08226	990	0.09519	990	0.10223	990	0.11806	990	0.3504	990	0.54837
989	0.06114	989	0.07584	989	0.08799	989	0.10114	989	0.10981	989	0.12633	989	0.37105	989	0.58037
988	0.06619	988	0.0824	988	0.09308	988	0.10643	988	0.11674	988	0.13461	988	0.39244	988	0.61452
987	0.07269	987	0.08897	987	0.09881	987	0.11304	987	0.12498	987	0.14359	987	0.41532	987	0.65082
986	0.08064	986	0.09687	986	0.10644	986	0.12165	986	0.13451	986	0.15399	986	0.44192	986	0.69141
985	0.09042	985	0.10611	985	0.11472	985	0.13225	985	0.14664	985	0.16722	985	0.47298	985	0.73772
984	0.10237	984	0.11668	984	0.12553	984	0.1455	984	0.16072	984	0.18329	984	0.51075	984	0.79334
983	0.11613	983	0.1286	983	0.13762	983	0.16074	983	0.17739	983	0.20219	983	0.55521	983	0.85897
982	0.13099	982	0.14185	982	0.15161	982	0.17798	982	0.19537	982	0.22321	982	0.60711	982	0.93533
981	0.14621	981	0.1551	981	0.16624	981	0.19521	981	0.21399	981	0.24495	981	0.66274	981	1.02028
980	0.16034	980	0.16835	980	0.18088	980	0.21178	980	0.23327	980	0.26739	980	0.72134	980	1.1088
979	0.17338	979	0.18026	979	0.1936	979	0.22703	979	0.25059	979	0.28841	979	0.77771	979	1.19375
978	0.18424	978	0.19084	978	0.20378	978	0.24028	978	0.26597	978	0.30661	978	0.82738	978	1.26868
977	0.19328	977	0.19941	977	0.21205	977	0.25154	977	0.27875	977	0.32125	977	0.86812	977	1.32859
976	0.19942	976	0.20597	976	0.21842	976	0.25948	976	0.28763	976	0.33165	976	0.89696	976	1.37204
975	0.20265	975	0.20919	975	0.2216	975	0.26344	975	0.29262	975	0.3371	975	0.91314	975	1.39618
974	0.20189	974	0.20907	974	0.22161	974	0.26276	974	0.29241	974	0.33687	974	0.91592	974	1.40171
973	0.19676	973	0.20493	973	0.21716	973	0.25676	973	0.287	973	0.33027	973	0.90457	973	1.38649
972	0.18727	972	0.19746	972	0.2089	972	0.24679	972	0.2764	972	0.318	972	0.87981	972	1.35196
971	0.17416	971	0.18664	971	0.19746	971	0.23349	971	0.2619	971	0.30148	971	0.84315	971	1.29883
970	0.15849	970	0.17381	970	0.18348	970	0.21754	970	0.24415	970	0.28142	970	0.79682	970	1.22995
969	0.14174	969	0.16031	969	0.16822	969	0.20026	969	0.22445	969	0.25923	969	0.74304	969	1.15035
968	0.12499	968	0.14615	968	0.1536	968	0.18365	968	0.2054	968	0.23634	968	0.68703	968	1.06716
967	0.1086	967	0.13332	967	0.14026	967	0.1677	967	0.187	967	0.21557	967	0.63325	967	0.98756
966	0.09366	966	0.12184	966	0.12882	966	0.15374	966	0.17056	966	0.19693	966	0.58543	966	0.91654
965	0.07945	965	0.11168	965	0.11801	965	0.14044	965	0.15605	965	0.18111	965	0.5443	965	0.85482
964	0.0667	964	0.10287	964	0.10848	964	0.12914	964	0.1435	964	0.16814	964	0.50913	964	0.80312
963	0.05503	963	0.09539	963	0.10022	963	0.11916	963	0.13225	963	0.15658	963	0.47917	963	0.75857
962	0.04446	962	0.08791	962	0.09196	962	0.11051	962	0.12229	962	0.14643	962	0.45367	962	0.71974
961	0.03533	961	0.08111	961	0.08497	961	0.10252	961	0.11364	961	0.13771	961	0.43041	961	0.68449
960	0.02803	960	0.07496	960	0.07862	960	0.0952	960	0.10498	960	0.12969	960	0.40863	960	0.65211
959	0.02254	959	0.06949	959	0.07354	959	0.08854	959	0.09763	959	0.12238	959	0.38835	959	0.62258
958	0.0185	958	0.06469	958	0.06909	958	0.08321	958	0.09092	958	0.11507	958	0.36955	958	0.59449
957	0.01556	957	0.06056	957	0.06465	957	0.07788	957	0.08487	957	0.10847	957	0.35224	957	0.56854
956	0.0137	956	0.05642	956	0.06084	956	0.07321	956	0.07881	956	0.10187	956	0.33567	956	0.54403
955	0.01185	955	0.05229	955	0.05703	955	0.06855	955	0.0734	955	0.09526	955	0.31911	955	0.52023
954	0.01072	954	0.04815	954	0.05386	954	0.06454	954	0.06799	954	0.08937	954	0.30403	954	0.49714
953	0.00922	953	0.04402	953	0.05005	953	0.06054	953	0.06259	953	0.08348	953	0.28895	953	0.47477
952	0.00809	952	0.03989	952	0.04624	952	0.05587	952	0.05783	952	0.07758	952	0.27462	952	0.4524
951	0.00696	951	0.03642	951	0.04306	951	0.05187	951	0.05307	951	0.07169	951	0.26103	951	0.43146
950	0.0062	950	0.03362	950	0.04053	950	0.04853	950	0.04961	950	0.06651	950	0.24893	950	0.41267
949	0.0058	949	0.03216	949	0.03926	949	0.04585	949	0.04745	949	0.06203	949	0.23832	949	0.39531
948	0.00539	948	0.03137	948	0.03736	948	0.04317	948	0.04529	948	0.05826	948	0.22845	948	0.37795
947	0.00535	947	0.02991	947	0.03546	947	0.04116	947	0.04378	947	0.0552	947	0.21858	947	0.3613
946	0.00531	946	0.02912	946	0.03419	946	0.03981	946	0.04227	946	0.05285	946	0.20946	946	0.34537
945	0.00527	945	0.02833	945	0.03356	945	0.03846	945	0.04076	945	0.0505	945	0.20183	945	0.33087
944	0.00524	944	0.02754	944	0.03293	944	0.03645	944	0.03925	944	0.04956	944	0.19419	944	0.31709
943	0.00483	943	0.02608	943	0.03166	943	0.03444	943	0.03709	943	0.04792	943	0.18581	943	0.3033
942	0.00443	942	0.02395	942	0.0304	942	0.03243	942	0.03493	942	0.04557	942	0.17818	942	0.28952
941	0.00366	941	0.02115	941	0.0285	941	0.03041	941	0.03277	941	0.04322	941	0.17054	941	0.27717
940	0.00326	940	0.01903	940	0.0266	940	0.0284	940	0.03126	940	0.04158	940	0.16365	940	0.26553
939	0.00286	939	0.01757	939	0.02469	939	0.02639	939	0.0291	939	0.04064	939	0.15751	939	0.25389
938	0.00246	938	0.01544	938	0.02216	938	0.02371	938	0.02629	938	0.03971	938	0.15062	938	0.24225
937	0.00205	937	0.01331	937	0.02025	937	0.0217	937	0.02413	937	0.03806	937	0.14372	937	0.23061
936	0.00165	936	0.01185	936	0.01835	936	0.01969	936	0.02197	936	0.03713	936	0.13832	936	0.22041
935	0.00125	935	0.01039	935	0.01709	935	0.01834	935	0.01981	935	0.03619	935	0.13292	935	0.21091
934	0.000844839	934	0.00893	934	0.01582	934	0.01699	934	0.0183	934	0.03526	934	0.12752	934	0.20142
933	0.000805443	933	0.00747	933	0.01456	933	0.01564	933	0.01679	933	0.03432	933	0.12212	933	0.19193
932	0.000402721	932	0.00668	932	0.01265	932	0.01429	932	0.01528	932	0.03268	932	0.11671	932	0.18244
931	0	931	0.00656	931	0.01075	931	0.01294	931	0.01377	931	0.03104	931	0.11206	931	0.17366
930	-0.000121108	930	0.00644	930	0.00949	930	0.01225	930	0.01226	930	0.0301	930	0.1074	930	0.16489
929	-0.000242217	929	0.00631	929	0.00886	929	0.01091	929	0.01075	929	0.02917	929	0.10274	929	0.15683
928	-0.000363325	928	0.00552	928	0.00823	928	0.00956	928	0.00859	928	0.02753	928	0.09734	928	0.14805
927	-0.000484433	927	0.00473	927	0.00696	927	0.00887	927	0.00708	927	0.02588	927	0.09194	927	0.13927
926	-0.000605541	926	0.00327	926	0.00569	926	0.00752	926	0.00557	926	0.02424	926	0.08653	926	0.1305
925	-0.00072665	925	0.00248	925	0.00506	925	0.00684	925	0.00406	925	0.0226	925	0.08113	925	0.12244
924	-0.000847758	924	0.00169	924	0.00443	924	0.00549	924	0.00255	924	0.02095	924	0.07647	924	0.11438
923	-0.000968866	923	0.00157	923	0.00317	923	0.00348	923	0.00104	923	0.01931	923	0.07107	923	0.1056
922	-0.00145	922	-0.000196451	922	0.0019	922	0.00279	922	-0.000470071	922	0.01696	922	0.06641	922	0.09682
921	-0.00157	921	-0.00173	921	0.00127	921	0.0021	921	-0.00133	921	0.01532	921	0.06176	921	0.08948
920	-0.0017	920	-0.00327	920	0.00191	920	0.00142	920	-0.00154	920	0.01367	920	0.0571	920	0.08213
919	-0.00182	919	-0.00347	919	0.00121	919	0.00117	919	-0.00175	919	0.01274	919	0.05319	919	0.0755
918	-0.00194	918	-0.00368	918	0.000229036	918	-1.45114e-05	918	-0.00196	918	0.01181	918	0.04853	918	0.06887
917	-0.0017	917	-0.00321	917	-0.000747668	917	-0.0012	917	-0.00153	917	0.01087	917	0.04461	917	0.06296
916	-0.00145	916	-0.00274	916	-0.00109	916	-0.00239	916	-0.00109	916	0.00994	916	0.0407	916	0.05776
915	-0.00121	915	-0.0016	915	-0.000793475	915	-0.00225	915	0	915	0.00971	915	0.03828	915	0.05399
914	-0.000968866	914	-0.00114	914	-0.000498445	914	-0.00211	914	0.00048113	914	0.00948	914	0.03511	914	0.05022
913	-0.00072665	913	0	913	-0.000203416	913	-0.00197	913	0.000962259	913	0.00997	913	0.03194	913	0.04646
912	-0.000484433	912	0.000308866	912	9.16142e-05	912	-0.00116	912	0.00144	912	0.00974	912	0.02877	912	0.04269
911	-0.000242217	911	0.00129	911	0.000386644	911	-0.00102	911	0.00192	911	0.00951	911	0.0256	911	0.03964
910	0	910	0.000926598	910	0.000681674	910	-0.000879807	910	0.00241	910	0.00858	910	0.02243	910	0.03587
909	-0.000121108	909	0.000566827	909	0.000340837	909	-0.000739079	909	0.00224	909	0.00835	909	0.01926	909	0.03282
908	0.000121108	908	0.000207055	908	0	908	-0.000598351	908	0.00207	908	0.00742	908	0.01609	908	0.02976
907	0.000363325	907	-0.000152716	907	0.000883148	907	-0.000457623	907	0.0019	907	0.00719	907	0.01366	907	0.02671
906	0.000242217	906	-0.000512488	906	0.00113	906	-0.000316895	906	0.00173	906	0.00626	906	0.01124	906	0.02437
905	0.000121108	905	-0.000872259	905	0.00201	905	-0.000176168	905	0.00221	905	0.00532	905	0.0103	905	0.02204
904	0	904	-0.00123	904	0.00226	904	0.000171202	904	0.00204	904	0.00439	904	0.00862	904	0.0197
903	0.000269129	903	-0.000923164	903	0.00314	903	0.000309181	903	0.00188	903	0.00416	903	0.00769	903	0.01736
902	0.000538259	902	-0.00128	902	0.00339	902	0.00044716	902	0.00171	902	0.00323	902	0.006	902	0.01502
901	0.000807388	901	-0.00112	901	0.00364	901	0.000585139	901	0.00219	901	0.003	901	0.00507	901	0.0134
900	0.000713193	900	-0.00123	900	0.00325	900	0.000723118	900	0.00267	900	0.00207	900	0.00339	900	0.01107
899	0.000618998	899	-0.000673452	899	0.00286	899	0.000861097	899	0.00315	899	0.00184	899	0.00319	899	0.01016
898	0.000888127	898	-0.000115853	898	0.00311	898	0.000999076	898	0.00363	898	0.00161	898	0.003	898	0.00925
897	0.000793932	897	-0.000226892	897	0.00272	897	0.000473349	897	0.00346	897	0.00139	897	0.00281	897	0.00835
896	0.00106	896	-0.00033793	896	0.00233	896	-5.2378e-05	896	0.0033	896	0.000452483	896	0.00187	896	0.00673
895	0.000968866	895	-0.00112	895	0.00194	895	-0.000578105	895	0.00313	895	0.000226241	895	0.00093663	895	0.0051
894	0.000874671	894	-0.0019	894	0.00155	894	-0.0011	894	0.00296	894	0	894	0	894	0.00348
893	0.00114	893	-0.00201	893	0.0018	893	-0.000965853	893	0.00279	893	0.000400387	893	-0.000633983	893	0.00258
892	0.00105	892	-0.00212	892	0.00141	892	-0.000827874	892	0.00262	892	9.2397e-05	892	-0.00127	892	0.00167
891	0.00095541	891	-0.00223	891	0.00102	891	-0.000689895	891	0.00245	891	-0.000215593	891	-0.00116	891	0.00148
890	0.000861214	890	-0.00167	890	0	890	-0.000551916	890	0.00164	890	-0.000523583	890	-0.00105	890	0.00057236
889	0.00113	889	-0.00112	889	0.000635867	889	-0.000413937	889	0.00081792	889	-0.000123196	889	-0.000192951	889	0.0011
888	0.0014	888	-0.000557599	888	0.00127	888	-0.000275958	888	0	888	0.000277191	888	-8.26935e-05	888	0.000906236
887	0.00167	887	0	887	0.00127	887	-0.000137979	887	-0.000577355	887	0.000677578	887	2.75645e-05	887	0
886	0.00194	886	0.000891517	886	0.00127	886	0	886	-0.000505186	886	0.00108	886	-0.000606419	886	-0.000641438
885	0.00184	885	0.00111	885	0.00127	885	0.000276544	885	-0.000433017	885	0.000769975	885	-0.000496161	885	-0.000567426
884	0.00175	884	0.00134	884	0.00191	884	0.000553088	884	-0.000360847	884	0.000461985	884	-0.000385903	884	-0.000493413
883	0.00166	883	0.00156	883	0.00191	883	0.000829633	883	-0.000938203	883	0.000862372	883	-0.00102	883	-0.000419401
882	0.00156	882	0.00178	882	0.00191	882	0.000442471	882	-0.00152	882	0.000554382	882	-0.00165	882	-0.00106
881	0.00147	881	0.00134	881	0.00191	881	5.53088e-05	881	-0.00209	881	0.000246392	881	-0.00229	881	-0.00242
880	0.00101	880	0.000891517	880	0.00127	880	-0.000331853	880	-0.00267	880	-6.1598e-05	880	-0.00292	880	-0.00377
879	0.000551715	879	0.000445758	879	0.00127	879	-5.53088e-05	879	-0.0026	879	-0.000369588	879	-0.00281	879	-0.0037
878	9.41953e-05	878	0	878	0.00127	878	0.000221235	878	-0.00253	878	-0.000677578	878	-0.0027	878	-0.00434
877	0	877	0.000222879	877	0.00127	877	0.00049778	877	-0.00245	877	-0.000985567	877	-0.00259	877	-0.00498
876	-6.72824e-05	876	0.000445758	876	0.00127	876	0.000110618	876	-0.00238	876	-0.00129	876	-0.00323	876	-0.00491
875	-0.000497889	875	6.66134e-17	875	0.000635867	875	-0.000276544	875	-0.00231	875	-0.0016	875	-0.00311	875	-0.00484
874	-0.000928497	874	-0.000445758	874	0	874	0	874	-0.00224	874	-0.0012	874	-0.003	874	-0.00476
873	-0.000632454	873	-0.000222879	873	1.11022e-16	873	0.000276544	873	-0.00152	873	-0.000800774	873	-0.00215	873	-0.00397
872	-0.000336412	872	0	872	0	872	0.000553088	872	-0.00144	872	-0.000400387	872	-0.0013	872	-0.00318
871	-0.000403694	871	4.45758e-05	871	-0.000317933	871	0.000829633	871	-0.00137	871	0	871	-0.00119	871	-0.00239
870	-0.000470977	870	8.91517e-05	870	-0.000635867	870	0.00111	870	-0.000649525	870	-0.000123196	870	-0.00108	870	-0.0016
869	-0.000174934	869	0.000133728	869	-0.000317933	869	0.00138	869	7.21694e-05	869	-0.000246392	869	-0.000220516	869	-0.000814132
868	0.000121108	868	0.000846941	868	0	868	0.000995559	868	0.000144339	868	-0.000369588	868	-0.000110258	868	-2.46707e-05
867	0.000417151	867	0.00156	867	0.000317933	867	0.000608397	867	0.000216508	867	0.000215593	867	0	867	0.000764791
866	0.000349868	866	0.0016	866	0.000635867	866	0.000221235	866	0.000288678	866	0.000800774	866	-0.000330774	866	0.000838803
865	0.000282586	865	0.000980668	865	0.000317933	865	0.00049778	865	0.000360847	865	0.000677578	865	-0.000661548	865	0.000912815
864	0.000578628	864	0.000356607	864	0.000635867	864	0.000774324	864	0.000433017	864	0.000554382	864	-0.00024808	864	0.000986827
863	0.000511346	863	0.000401183	863	0.0009538	863	0.000387162	863	0.000505186	863	0.000431186	863	0.000165387	863	0.00106
862	8.07388e-05	862	0.000445758	862	0.00127	862	0	862	-7.21694e-05	862	0.00030799	862	-0.000165387	862	0.00113
861	1.34565e-05	861	0.000490334	861	0.0009538	861	-0.000368726	861	0	861	0.000184794	861	-0.000496161	861	0.000493413
860	-5.38259e-05	860	0.00053491	860	0.000635867	860	-0.000737451	860	0.000192452	860	6.1598e-05	860	-0.000826935	860	-0.000148024
859	-0.000121108	859	0.000579486	859	0.000317933	859	-0.00111	859	-0.000264621	859	-6.1598e-05	859	-0.000413467	859	-7.4012e-05
858	-0.000188391	858	0.000624062	858	0	858	-0.00147	858	-0.000721694	858	-0.000184794	858	-0.000744241	858	0
857	-0.000255673	857	0	857	0.000317933	857	-0.00184	857	-0.00118	857	0.000400387	857	-0.00108	857	-0.000592096
856	-0.000322955	856	-0.000371465	856	0	856	-0.00221	856	-0.00164	856	0.000277191	856	-0.00141	856	-0.00118
855	-0.000390238	855	-0.000742931	855	-0.000317933	855	-0.00258	855	-0.00209	855	0.000153995	855	-0.00174	855	-0.00178
854	-0.00045752	854	-0.000445758	854	0	854	-0.00295	854	-0.00255	854	3.0799e-05	854	-0.00132	854	-0.00237
853	-0.000524802	853	-0.000148586	853	0.000172771	853	-0.00332	853	-0.00236	853	-9.2397e-05	853	-0.000909628	853	-0.00225
852	-0.00022876	852	0.000817224	852	0.000345542	852	-0.00302	852	-0.00217	852	0.000492784	852	-0.000496161	852	-0.00141
851	6.72824e-05	851	0.00111	851	-0.000117554	851	-0.00273	851	-0.00197	851	0.00108	851	-8.26935e-05	851	-0.002

## Sheet: Figure 3c
Figure 3c
	0 nm	0.5 nm	1.1 nm	2.1 nm	4.3 nm	8.7 nm
X axis	Y1 axis	Y2 axis	Y3 axis	Y4 axis	Y5 axis	Y6 axis
450	8.45189e-06	1.672e-05	2.18279e-05	2.24159e-05	1.0473e-05	5.87957e-06
451	8.91792e-06	1.96656e-05	2.06766e-05	2.63379e-05	7.76275e-06	4.62068e-06
452	9.56092e-06	1.74988e-05	2.75187e-05	2.85428e-05	7.3689e-06	5.13025e-06
453	8.41903e-06	2.1216e-05	2.66715e-05	2.88118e-05	9.35448e-06	5.89332e-06
454	7.55002e-06	1.13628e-05	2.26104e-05	2.41601e-05	9.1544e-06	5.19064e-06
455	6.97373e-06	1.40803e-05	1.99136e-05	2.23919e-05	6.26213e-06	4.07987e-06
456	5.00272e-06	1.73428e-05	1.86787e-05	2.04873e-05	5.90797e-06	5.24094e-06
457	4.68688e-06	1.0445e-05	1.19314e-05	1.5591e-05	5.93033e-06	4.11297e-06
458	4.09475e-06	8.90246e-06	8.01221e-06	1.28141e-05	5.87716e-06	4.62465e-06
459	3.51987e-06	1.02607e-05	1.03108e-05	1.13793e-05	6.07539e-06	4.24313e-06
460	3.11406e-06	9.5368e-06	8.28534e-06	1.0218e-05	5.06034e-06	4.47646e-06
461	2.32058e-06	6.08288e-06	5.27907e-06	1.03685e-05	5.72738e-06	4.44366e-06
462	2.95156e-06	7.56401e-06	6.73557e-06	9.30493e-06	5.1027e-06	4.30228e-06
463	2.38448e-06	7.67092e-06	6.02715e-06	9.33499e-06	5.68216e-06	3.55135e-06
464	2.2624e-06	4.60706e-06	6.71932e-06	9.87227e-06	5.03897e-06	5.14181e-06
465	2.59798e-06	5.52849e-06	5.96703e-06	1.08076e-05	5.50771e-06	3.53325e-06
466	2.57802e-06	1.00175e-05	7.70881e-06	8.10235e-06	5.15604e-06	4.10379e-06
467	2.01994e-06	8.33489e-06	7.15695e-06	9.78074e-06	5.74087e-06	4.99668e-06
468	2.15361e-06	4.52259e-06	8.10189e-06	1.06604e-05	6.46084e-06	3.8765e-06
469	1.84853e-06	4.2625e-06	7.10489e-06	1.09825e-05	6.95919e-06	5.21939e-06
470	1.15204e-06	4.60816e-06	6.51726e-06	9.87463e-06	5.59563e-06	4.38873e-06
471	2.14774e-06	7.09306e-06	9.59545e-06	1.04634e-05	5.72731e-06	5.06647e-06
472	1.59527e-06	8.00935e-06	8.49563e-06	9.57162e-06	7.7013e-06	5.72097e-06
473	1.60112e-06	7.42034e-06	8.7454e-06	1.34715e-05	5.0794e-06	2.98139e-06
474	1.88252e-06	8.68174e-06	1.03051e-05	1.24025e-05	7.41935e-06	5.53683e-06
475	2.32348e-06	6.50574e-06	1.11726e-05	1.18387e-05	6.08531e-06	5.42145e-06
476	2.37825e-06	8.67233e-06	1.29222e-05	1.46014e-05	7.07945e-06	4.97774e-06
477	2.1646e-06	1.02569e-05	9.01142e-06	1.28766e-05	7.88138e-06	4.55122e-06
478	2.44099e-06	7.76677e-06	9.44661e-06	1.14283e-05	7.43391e-06	3.43957e-06
479	2.34027e-06	6.86479e-06	1.41219e-05	1.45988e-05	6.4636e-06	4.68054e-06
480	3.00475e-06	8.41331e-06	1.27802e-05	1.34657e-05	7.7901e-06	4.45149e-06
481	3.35774e-06	1.03419e-05	1.39615e-05	1.52218e-05	7.16319e-06	4.92469e-06
482	5.11634e-06	1.10198e-05	1.26908e-05	1.65297e-05	7.08417e-06	4.49788e-06
483	5.0844e-06	1.42363e-05	1.76734e-05	1.81909e-05	5.31037e-06	3.95453e-06
484	6.41404e-06	1.33503e-05	2.18032e-05	2.05476e-05	9.42239e-06	5.10853e-06
485	9.14756e-06	1.53679e-05	2.5357e-05	2.82431e-05	9.94797e-06	5.37419e-06
486	8.5435e-06	1.34861e-05	3.11075e-05	3.53208e-05	1.31879e-05	5.84857e-06
487	8.53716e-06	1.93817e-05	3.40356e-05	4.23397e-05	1.17674e-05	5.53762e-06
488	9.69891e-06	1.55183e-05	3.04061e-05	4.20286e-05	1.25855e-05	7.04326e-06
489	9.56687e-06	1.81829e-05	3.05374e-05	4.19783e-05	1.49591e-05	7.53753e-06
490	9.4294e-06	1.82535e-05	2.69681e-05	4.16756e-05	1.525e-05	6.51909e-06
491	9.6708e-06	1.477e-05	2.64593e-05	3.90349e-05	1.266e-05	7.03331e-06
492	8.1273e-06	1.45114e-05	2.05232e-05	3.27448e-05	1.03653e-05	4.71148e-06
493	7.29009e-06	1.22805e-05	1.92458e-05	2.9753e-05	9.12743e-06	5.57129e-06
494	4.29341e-06	1.30234e-05	1.46405e-05	2.45679e-05	7.39421e-06	4.41267e-06
495	4.43114e-06	1.10659e-05	1.32791e-05	2.39521e-05	6.58683e-06	5.1497e-06
496	3.12867e-06	7.74947e-06	6.67128e-06	1.61247e-05	6.498e-06	2.64733e-06
497	3.27587e-06	7.47383e-06	1.10506e-05	1.29821e-05	5.5811e-06	3.51852e-06
498	2.37897e-06	9.22307e-06	7.2467e-06	1.26878e-05	6.46591e-06	4.75794e-06
499	3.25126e-06	1.0993e-05	8.50236e-06	1.31277e-05	6.01177e-06	5.39833e-06
500	2.71343e-06	8.979e-06	7.32627e-06	1.56639e-05	8.88033e-06	5.30353e-06
501	4.7043e-06	1.0399e-05	1.12755e-05	2.36453e-05	1.11418e-05	6.31366e-06
502	6.16727e-06	9.4191e-06	1.70217e-05	3.23937e-05	1.24591e-05	7.22629e-06
503	6.12912e-06	1.15578e-05	1.6346e-05	3.80255e-05	1.35091e-05	8.13046e-06
504	6.83911e-06	1.44061e-05	1.83865e-05	3.22505e-05	1.46821e-05	7.90576e-06
505	8.35722e-06	1.4891e-05	1.95559e-05	3.64678e-05	1.54482e-05	8.73709e-06
506	7.43148e-06	1.6362e-05	2.06252e-05	3.3918e-05	1.61333e-05	8.6383e-06
507	7.97603e-06	1.39357e-05	1.59189e-05	3.5605e-05	1.81215e-05	1.04646e-05
508	8.62485e-06	2.11085e-05	2.50466e-05	4.25493e-05	1.54608e-05	1.22665e-05
509	1.2839e-05	2.05939e-05	2.06946e-05	4.60654e-05	1.89681e-05	1.57422e-05
510	1.42657e-05	2.2877e-05	2.56783e-05	6.21207e-05	3.16439e-05	2.06204e-05
511	1.8528e-05	2.69404e-05	2.9091e-05	7.67126e-05	3.74461e-05	2.24937e-05
512	2.34523e-05	2.75138e-05	3.2427e-05	9.86567e-05	4.65115e-05	3.23615e-05
513	2.83248e-05	4.31591e-05	4.14754e-05	0.000124761	6.3105e-05	4.86132e-05
514	3.67461e-05	4.85711e-05	5.08646e-05	0.000165656	8.17022e-05	6.35609e-05
515	6.96849e-05	9.34629e-05	9.37395e-05	0.000309327	0.000149477	0.000105325
516	0.000156438	0.000184986	0.000193027	0.000713168	0.00035974	0.000259029
517	0.000278618	0.000329707	0.000324916	0.00127	0.000643866	0.000466698
518	0.000369235	0.000437365	0.000443667	0.00172	0.000845223	0.000627652
519	0.000528809	0.000602136	0.000617053	0.00242	0.00122	0.000877682
520	0.000698808	0.00080434	0.000852767	0.00325	0.00161	0.00118
521	0.000746387	0.000862145	0.000850808	0.00348	0.00178	0.00127
522	0.000661843	0.000776778	0.000799886	0.00312	0.0016	0.00114
523	0.000620313	0.000679112	0.000693513	0.0028	0.00144	0.001
524	0.000573466	0.00060618	0.000653735	0.00266	0.00133	0.000975387
525	0.000553547	0.000576162	0.00063296	0.00253	0.00126	0.00091716
526	0.000565101	0.000615064	0.000640113	0.00261	0.00132	0.000964349
527	0.00064731	0.00071464	0.000718851	0.00295	0.00147	0.00108
528	0.000729209	0.000802089	0.000799486	0.0033	0.00169	0.00119
529	0.000722376	0.000799892	0.000772499	0.00328	0.00164	0.00119
530	0.000587789	0.000657317	0.000613186	0.00271	0.00135	0.001
531	0.000453274	0.00052306	0.000516497	0.00204	0.00105	0.000741759
532	0.000326406	0.000370177	0.000356319	0.0015	0.000763763	0.000557731
533	0.00026221	0.000310192	0.000327886	0.00121	0.000595062	0.000419536
534	0.000248773	0.000299371	0.000353788	0.00119	0.000554056	0.000411402
535	0.000290681	0.000369136	0.000411895	0.00139	0.000662254	0.000463475
536	0.000393979	0.000453818	0.000560056	0.00185	0.000880807	0.000600476
537	0.00092905	0.00105	0.00114	0.00418	0.0021	0.00154
538	0.00206	0.00234	0.00245	0.00928	0.00477	0.00354
539	0.00316	0.0037	0.00369	0.01403	0.00723	0.00538
540	0.00349	0.00398	0.00415	0.01513	0.00778	0.00576
541	0.0032	0.00377	0.00386	0.01378	0.00707	0.00529
542	0.0028	0.00328	0.00333	0.0124	0.00643	0.00463
543	0.00229	0.00255	0.00263	0.01008	0.00522	0.0038
544	0.002	0.00228	0.00223	0.00863	0.00457	0.0033
545	0.00203	0.0023	0.00233	0.00917	0.00479	0.00347
546	0.00204	0.0023	0.00229	0.00899	0.00469	0.00338
547	0.00187	0.00215	0.00219	0.00815	0.00432	0.00305
548	0.00177	0.00207	0.00207	0.00774	0.00399	0.00285
549	0.00174	0.0022	0.00216	0.00812	0.00423	0.00311
550	0.00175	0.00219	0.0022	0.00822	0.00428	0.00315
551	0.00151	0.00182	0.00185	0.00702	0.00354	0.00261
552	0.00111	0.00135	0.00133	0.00503	0.00252	0.00186
553	0.000742387	0.000904107	0.000924117	0.00331	0.00168	0.00123
554	0.00051867	0.000690234	0.0007031	0.00229	0.00121	0.000837489
555	0.000355285	0.000486646	0.000509187	0.00163	0.000872291	0.000564901
556	0.000263337	0.000375615	0.000390668	0.00128	0.000630026	0.000423845
557	0.00019846	0.000262885	0.000319772	0.00101	0.000505697	0.000339117
558	0.000153437	0.000222713	0.000243044	0.00076789	0.000374069	0.000244794
559	0.00012918	0.000193539	0.000202651	0.00060432	0.0002891	0.000216958
560	9.01114e-05	0.000148889	0.00014521	0.000444133	0.000228937	0.000150959
561	7.66919e-05	0.000112781	0.000131022	0.000372401	0.000181076	0.000115083
562	6.26866e-05	8.42102e-05	9.03991e-05	0.000284083	0.000140411	8.80511e-05
563	5.10595e-05	7.54333e-05	8.86633e-05	0.000241372	0.000103029	7.93652e-05
564	4.31326e-05	5.74369e-05	6.70891e-05	0.000197623	9.12104e-05	6.48363e-05
565	3.44408e-05	4.8475e-05	5.61588e-05	0.000145314	6.85133e-05	5.35951e-05
566	2.65601e-05	3.90044e-05	4.30274e-05	0.000114227	6.2407e-05	4.0676e-05
567	2.3124e-05	4.38611e-05	3.39699e-05	8.26124e-05	4.47562e-05	2.98375e-05
568	1.67651e-05	2.79544e-05	3.39409e-05	7.08279e-05	3.63558e-05	2.2793e-05
569	1.36351e-05	2.7043e-05	2.62476e-05	5.85174e-05	2.99215e-05	1.66652e-05
570	9.31271e-06	1.80933e-05	1.76866e-05	4.58033e-05	2.20464e-05	1.69149e-05
571	9.00038e-06	1.60858e-05	1.32708e-05	3.8108e-05	1.81923e-05	1.53198e-05
572	8.6032e-06	1.19091e-05	1.3015e-05	3.32528e-05	1.70131e-05	1.29531e-05
573	6.32975e-06	1.85413e-05	1.19545e-05	2.66823e-05	1.61652e-05	1.12962e-05
574	7.36996e-06	1.15561e-05	1.36197e-05	2.1422e-05	1.39538e-05	9.23702e-06
575	6.65157e-06	1.38988e-05	1.21873e-05	1.98554e-05	1.25089e-05	8.33929e-06
576	4.80608e-06	1.06535e-05	1.1102e-05	1.68213e-05	1.3417e-05	8.61089e-06
577	6.55378e-06	9.59877e-06	1.1579e-05	1.97622e-05	1.04861e-05	6.45296e-06
578	4.17395e-06	1.31123e-05	1.1288e-05	1.62886e-05	7.94068e-06	5.29379e-06
579	5.02056e-06	1.14756e-05	1.01436e-05	1.68035e-05	8.40176e-06	6.55747e-06
580	4.65568e-06	1.33256e-05	9.8328e-06	1.67605e-05	9.51828e-06	4.13838e-06
581	4.80225e-06	1.34463e-05	1.24023e-05	2.25497e-05	9.18692e-06	5.63743e-06
582	4.31931e-06	1.35689e-05	8.34364e-06	1.79093e-05	9.6921e-06	5.47815e-06
583	4.46028e-06	1.011e-05	6.30811e-06	1.59296e-05	1.04073e-05	3.39831e-06
584	4.60671e-06	7.19932e-06	1.10304e-05	1.52128e-05	9.64195e-06	4.28531e-06
585	4.8688e-06	1.03002e-05	1.11398e-05	1.90424e-05	9.30481e-06	5.84256e-06
586	4.79385e-06	9.15189e-06	1.1649e-05	1.63427e-05	8.28028e-06	6.10126e-06
587	4.16903e-06	1.2902e-05	1.17303e-05	1.73344e-05	6.36325e-06	5.70499e-06
588	4.65817e-06	1.11796e-05	8.78398e-06	1.35309e-05	7.76362e-06	7.5418e-06
589	4.59158e-06	6.89857e-06	1.06435e-05	1.38867e-05	8.51123e-06	7.16735e-06
590	3.72967e-06	7.59496e-06	1.20841e-05	1.49187e-05	9.94578e-06	4.74685e-06
591	6.23999e-06	1.27069e-05	1.25798e-05	1.65643e-05	8.39562e-06	4.08436e-06
592	5.02649e-06	1.27947e-05	1.08572e-05	1.78212e-05	1.09669e-05	6.39735e-06
593	4.2625e-06	1.74187e-05	1.00365e-05	1.47459e-05	9.67703e-06	4.3777e-06
594	4.5326e-06	1.30167e-05	7.82396e-06	1.44113e-05	9.06519e-06	2.09197e-06
595	5.4988e-06	1.31035e-05	8.33946e-06	1.73154e-05	8.1897e-06	4.91382e-06
596	4.95296e-06	8.58514e-06	1.02739e-05	1.93401e-05	8.01908e-06	4.2454e-06
597	6.0584e-06	8.64806e-06	1.41125e-05	1.80564e-05	6.65236e-06	4.03893e-06
598	5.87006e-06	1.0063e-05	1.23343e-05	1.86884e-05	9.34418e-06	5.27108e-06
599	6.99189e-06	1.48517e-05	1.24118e-05	1.39838e-05	1.01262e-05	6.50969e-06
600	4.61769e-06	8.7104e-06	1.07791e-05	1.67695e-05	1.48252e-05	8.02019e-06
601	6.61278e-06	1.09723e-05	1.35782e-05	2.03282e-05	1.29807e-05	8.32721e-06
602	5.79836e-06	1.54754e-05	1.01617e-05	2.41804e-05	1.23369e-05	7.40216e-06
603	5.97338e-06	1.11503e-05	1.301e-05	2.5138e-05	1.02045e-05	4.48003e-06
604	7.13722e-06	1.23411e-05	1.46772e-05	2.60446e-05	1.02676e-05	6.26072e-06
605	8.59303e-06	1.58516e-05	1.24104e-05	2.24935e-05	1.21313e-05	8.08756e-06
606	7.38838e-06	9.70168e-06	1.12996e-05	2.29295e-05	1.35029e-05	4.84066e-06
607	9.63093e-06	1.09305e-05	1.26111e-05	2.67098e-05	9.75934e-06	6.16379e-06
608	7.64197e-06	1.56674e-05	1.23101e-05	2.35735e-05	1.19163e-05	6.73529e-06
609	6.79611e-06	1.46378e-05	9.52292e-06	2.4832e-05	1.22853e-05	8.88722e-06
610	8.18124e-06	1.53702e-05	1.54673e-05	2.6655e-05	1.00286e-05	4.48649e-06
611	8.38997e-06	1.13358e-05	1.60321e-05	2.66348e-05	1.2252e-05	4.26157e-06
612	7.783e-06	8.4164e-06	1.8705e-05	2.41541e-05	1.63711e-05	3.75731e-06
613	9.09419e-06	1.03375e-05	1.24702e-05	2.17175e-05	1.46593e-05	5.1579e-06
614	6.99521e-06	1.9049e-05	1.52084e-05	2.82552e-05	1.15215e-05	9.60127e-06
615	8.87212e-06	1.55262e-05	1.14184e-05	2.80026e-05	1.35854e-05	8.87212e-06
616	8.24606e-06	1.75319e-05	1.7268e-05	2.26417e-05	1.25787e-05	7.26771e-06
617	6.93358e-06	1.33125e-05	1.1207e-05	2.71683e-05	1.24521e-05	6.50908e-06
618	9.1275e-06	1.08618e-05	9.93986e-06	2.6812e-05	1.14094e-05	8.55703e-06
619	8.94578e-06	2.58562e-05	1.32559e-05	3.23202e-05	1.21201e-05	1.03886e-05
620	7.29013e-06	1.04511e-05	1.80143e-05	2.79941e-05	1.13726e-05	1.07894e-05
621	9.74837e-06	1.85278e-05	1.96527e-05	3.30854e-05	1.47703e-05	1.03392e-05
622	1.23732e-05	2.07034e-05	1.84184e-05	3.75667e-05	1.9976e-05	8.64631e-06
623	1.03997e-05	2.02568e-05	2.43516e-05	3.70772e-05	1.74836e-05	1.14548e-05
624	1.28079e-05	1.70772e-05	2.02877e-05	4.66573e-05	1.73821e-05	8.84354e-06
625	1.3427e-05	2.76566e-05	2.49354e-05	4.75347e-05	2.65454e-05	1.2964e-05
626	1.74865e-05	2.72789e-05	3.16556e-05	6.05782e-05	2.68542e-05	9.36776e-06
627	1.97094e-05	3.53192e-05	2.94713e-05	6.08625e-05	2.30205e-05	1.00912e-05
628	2.68219e-05	4.14845e-05	5.6142e-05	7.79112e-05	3.0015e-05	1.34109e-05
629	3.06639e-05	3.10899e-05	5.87972e-05	9.55422e-05	4.26067e-05	1.96894e-05
630	3.80228e-05	6.28731e-05	7.90979e-05	0.000138384	5.74422e-05	2.7742e-05
631	4.87668e-05	8.29464e-05	0.000104741	0.000170932	5.68671e-05	3.37235e-05
632	7.10663e-05	0.000102121	0.000130623	0.000231301	8.61511e-05	4.4584e-05
633	8.66682e-05	0.000151206	0.000173551	0.00030495	0.000115332	5.59697e-05
634	0.000130987	0.00020793	0.000253229	0.000454502	0.000178432	7.39168e-05
635	0.000178873	0.000281408	0.000347829	0.000581859	0.000242905	0.000100572
636	0.000241949	0.00041349	0.000507641	0.000854498	0.000313069	0.000152828
637	0.000342798	0.000567902	0.000688356	0.00111	0.000427784	0.000197823
638	0.000437032	0.000709538	0.0009152	0.00148	0.00057067	0.000256802
639	0.00056965	0.000936	0.00116	0.0019	0.000737044	0.000346887
640	0.000743095	0.00122	0.00148	0.00248	0.000906476	0.000435435
641	0.000886459	0.00148	0.00188	0.00308	0.00121	0.000534093
642	0.00117	0.00198	0.00238	0.0039	0.00153	0.000654471
643	0.00149	0.00249	0.00315	0.00482	0.00193	0.000887166
644	0.00199	0.00345	0.00422	0.00667	0.0026	0.00119
645	0.00287	0.00493	0.00608	0.00972	0.00371	0.00176
646	0.00444	0.0074	0.00924	0.01464	0.00589	0.00266
647	0.00696	0.01174	0.01452	0.02306	0.00921	0.00418
648	0.01042	0.01758	0.02188	0.03385	0.01359	0.00627
649	0.01411	0.02438	0.03011	0.0452	0.01875	0.00837
650	0.01905	0.03304	0.04125	0.05951	0.02529	0.01141
651	0.02287	0.04007	0.04908	0.06982	0.03043	0.01345
652	0.02959	0.05303	0.06442	0.08874	0.03951	0.01777
653	0.03609	0.06777	0.0819	0.10642	0.04983	0.02289
654	0.03746	0.07014	0.08398	0.11011	0.05197	0.0241
655	0.0334	0.06145	0.07463	0.10175	0.04671	0.02162
656	0.02996	0.05383	0.06725	0.09241	0.0412	0.01922
657	0.03013	0.05365	0.06558	0.09311	0.04138	0.01933
658	0.03215	0.05708	0.06918	0.0981	0.04437	0.02029
659	0.03377	0.05988	0.07374	0.10218	0.04573	0.02075
660	0.03471	0.06135	0.0767	0.1045	0.04708	0.02129
661	0.0358	0.06374	0.07708	0.10707	0.04817	0.02188
662	0.03531	0.06198	0.07612	0.10555	0.04714	0.02109
663	0.03289	0.05714	0.07098	0.09876	0.04334	0.01951
664	0.03013	0.0517	0.06332	0.09255	0.03979	0.01779
665	0.02743	0.04672	0.05729	0.08585	0.03599	0.01614
666	0.02403	0.03994	0.04964	0.07475	0.03133	0.01392
667	0.02081	0.03437	0.04294	0.06563	0.02721	0.01208
668	0.01808	0.0298	0.03672	0.05683	0.02323	0.01047
669	0.01508	0.025	0.03112	0.04743	0.01953	0.00884
670	0.01168	0.01951	0.0236	0.0371	0.01503	0.00677
671	0.00862	0.01438	0.01756	0.02713	0.01098	0.0049
672	0.00625	0.0102	0.01239	0.01961	0.00791	0.00353
673	0.00456	0.00773	0.0095	0.01529	0.00587	0.00268
674	0.00363	0.0061	0.00752	0.01177	0.00464	0.00206
675	0.00298	0.00496	0.00611	0.00958	0.00372	0.00168
676	0.0024	0.00405	0.00503	0.00794	0.00308	0.00133
677	0.00205	0.00326	0.00412	0.00667	0.0026	0.00119
678	0.00176	0.00282	0.00353	0.00559	0.00215	0.000928871
679	0.00142	0.00228	0.00283	0.00464	0.0018	0.000806856
680	0.00121	0.00191	0.00234	0.00395	0.00156	0.000666951
681	0.001	0.00154	0.00194	0.00334	0.00124	0.000565877
682	0.000809484	0.00135	0.00165	0.00273	0.00106	0.00047312
683	0.000672221	0.00113	0.00137	0.00227	0.000814372	0.000360775
684	0.000556745	0.000872	0.00119	0.0018	0.000747419	0.000306136
685	0.000440948	0.000695262	0.0008976	0.0015	0.000587535	0.000265875
686	0.000362293	0.00061634	0.000734594	0.00122	0.000473906	0.000212482
687	0.000294819	0.000525345	0.000601648	0.00105	0.000388269	0.000168813
688	0.000245941	0.000462708	0.000486484	0.000814755	0.000305306	0.000147807
689	0.000216235	0.000372059	0.00038393	0.000730215	0.00027806	0.000143336
690	0.000175726	0.0002731	0.00035077	0.000617062	0.000226422	0.000114455
691	0.000139398	0.000249519	0.000281117	0.000466967	0.000175585	0.000100694
692	0.000109273	0.000209804	0.00023213	0.000398862	0.000138264	7.90078e-05
693	0.000102519	0.000173314	0.000187922	0.000311425	0.000132823	6.64115e-05
694	8.28458e-05	0.000134963	0.000209549	0.000258033	0.000103475	6.22162e-05
695	7.72797e-05	0.000144132	0.000158662	0.000241458	9.0215e-05	5.30676e-05
696	5.95361e-05	0.000117538	0.000127871	0.000227381	9.4854e-05	3.76725e-05
697	5.67798e-05	0.000102669	0.000119197	0.000234644	8.55117e-05	3.83093e-05
698	5.6861e-05	8.38768e-05	0.000104347	0.000210108	9.08388e-05	3.60582e-05
699	5.40045e-05	0.000105947	0.000103993	0.000204723	8.18891e-05	4.09446e-05
700	4.97905e-05	7.54238e-05	9.19186e-05	0.000186983	6.4477e-05	2.50744e-05
701	3.5336e-05	9.13928e-05	9.0017e-05	0.000142801	5.10004e-05	3.93431e-05
702	3.54816e-05	6.45765e-05	8.07916e-05	0.000116794	6.06144e-05	3.25248e-05
703	3.43284e-05	4.73204e-05	6.81197e-05	0.000110907	5.43219e-05	3.09333e-05
704	2.7249e-05	4.29842e-05	6.93029e-05	8.98064e-05	4.37518e-05	2.07246e-05
705	2.61747e-05	4.20045e-05	5.81687e-05	7.032e-05	2.96907e-05	2.42213e-05
706	2.34834e-05	3.38798e-05	3.65673e-05	7.48285e-05	3.02498e-05	2.22893e-05
707	2.51304e-05	1.63429e-05	3.59544e-05	8.59298e-05	3.48583e-05	2.75624e-05
708	1.98179e-05	2.7745e-05	5.10113e-05	6.85369e-05	2.06437e-05	2.22952e-05
709	1.93636e-05	3.01736e-05	3.73398e-05	6.81937e-05	2.52569e-05	1.76798e-05
710	2.23166e-05	4.99891e-05	5.98222e-05	7.81079e-05	2.48915e-05	1.45916e-05
711	1.1808e-05	4.11443e-05	3.87933e-05	7.25973e-05	2.27413e-05	1.39947e-05
712	1.7785e-05	3.78465e-05	3.94401e-05	7.91432e-05	2.8456e-05	1.60065e-05
713	2e-05	3.86908e-05	3.456e-05	6.0909e-05	3.45454e-05	1.18182e-05
714	2.22228e-05	4.14826e-05	4.25346e-05	6.94464e-05	1.9445e-05	1.48152e-05
715	1.50786e-05	3.16651e-05	4.7769e-05	6.50265e-05	2.82724e-05	2.45027e-05
716	2.21949e-05	3.45854e-05	3.82138e-05	4.63198e-05	2.99149e-05	1.92999e-05
717	1.72202e-05	2.4246e-05	3.42907e-05	6.00246e-05	1.18081e-05	1.47601e-05
718	1.65763e-05	2.70042e-05	1.90958e-05	5.82681e-05	1.00462e-05	1.90878e-05
719	8.67095e-06	3.65608e-05	3.55488e-05	4.79453e-05	1.73419e-05	1.42816e-05
720	1.35424e-05	4.20023e-05	2.80515e-05	5.20862e-05	2.60431e-05	1.8751e-05
721	1.70198e-05	2.85933e-05	3.36993e-05	4.4677e-05	3.08484e-05	1.38286e-05
722	1.36036e-05	2.19399e-05	3.62009e-05	5.33263e-05	1.52361e-05	1.52361e-05
723	1.21799e-05	2.97633e-05	1.22773e-05	4.20761e-05	1.43944e-05	7.75085e-06
724	1.07117e-05	2.02057e-05	2.14325e-05	4.84847e-05	1.57857e-05	1.57857e-05
725	1.09267e-05	1.54584e-05	3.09719e-05	4.25565e-05	2.07032e-05	1.61025e-05
726	1.46993e-05	2.1073e-05	2.23523e-05	5.29176e-05	1.99911e-05	2.2343e-05
727	1.56146e-05	2.95958e-05	3.42465e-05	4.92462e-05	2.28214e-05	1.44135e-05
728	1.22282e-05	2.1913e-05	1.93695e-05	5.5027e-05	1.95651e-05	2.32336e-05
729	1.74803e-05	1.39842e-05	2.57111e-05	4.74466e-05	2.12261e-05	2.12261e-05
730	1.91303e-05	1.99976e-05	3.63629e-05	3.571e-05	1.53043e-05	1.27536e-05
731	1.55929e-05	3.49282e-05	2.67575e-05	4.67788e-05	2.33894e-05	2.209e-05
732	1.19773e-05	1.49051e-05	3.5836e-05	4.79092e-05	2.39546e-05	1.19773e-05
733	1.35586e-05	2.73342e-05	3.00676e-05	6.37256e-05	2.0338e-05	2.0338e-05
734	2.56717e-05	1.86502e-05	3.07727e-05	5.2731e-05	1.80396e-05	1.52642e-05
735	1.62774e-05	2.21939e-05	3.58727e-05	5.23709e-05	1.55697e-05	1.55697e-05
736	8.67936e-06	2.59223e-05	3.20789e-05	5.64158e-05	1.88053e-05	1.01259e-05
737	1.91537e-05	3.30034e-05	3.26733e-05	5.74612e-05	2.35738e-05	2.21005e-05
738	1.50044e-05	4.36928e-05	4.04038e-05	8.25241e-05	1.35039e-05	1.80053e-05
739	1.76462e-05	4.81206e-05	2.91669e-05	6.90505e-05	2.45513e-05	2.60858e-05
740	1.64209e-05	4.90438e-05	2.47721e-05	8.13226e-05	3.28418e-05	1.40751e-05
741	2.32159e-05	3.9451e-05	5.5795e-05	7.52516e-05	2.24154e-05	2.56175e-05
742	1.79754e-05	3.29439e-05	4.65922e-05	0.000101316	2.6146e-05	1.79754e-05
743	2.16309e-05	4.47261e-05	4.4806e-05	7.32124e-05	3.66062e-05	1.49753e-05
744	3.14006e-05	6.84363e-05	6.99028e-05	9.50504e-05	2.88546e-05	2.71573e-05
745	3.63341e-05	7.75126e-05	7.67375e-05	0.000112463	2.94133e-05	2.24925e-05
746	2.56019e-05	4.74606e-05	0.000111872	0.000174799	5.47351e-05	3.0016e-05
747	5.84151e-05	0.000100654	0.000102494	0.000185131	8.26799e-05	3.77452e-05
748	6.15071e-05	9.4592e-05	0.00013378	0.000227668	7.52773e-05	5.32449e-05
749	6.17299e-05	0.000192746	0.000106669	0.000267496	8.60477e-05	5.05062e-05
750	8.03005e-05	0.000128481	0.000172623	0.000284876	0.000105155	5.54456e-05

## Sheet: Figure 3d
Figure 3d
	540 nm	653 nm
X axis	Y1 axis	Y2 axis
0	1	1
0.5	1.17773	1.75232
1.1	1.20318	2.15022
2.1	4.45931	3.07291
4.3	2.29978	1.33888
8.4	1.6744	0.60735

## Sheet: Figure 3e
Figure 3e
	ErHo@Y@Yb@Y	Yb20Er2@Y
X axis	Y1 axis	Y2 axis
0.0918	0.01308	0.000511689
0.26283	0.04087	0.0022
0.60488	0.10709	0.00746
0.82624	0.19061	0.01695
1.63104	0.401	0.03986
2.31515	0.64716	0.07994
5.73567	1.46832	0.31649
11.6009	4.01789	0.89686
20.8363	8.69344	2.08152
51.621	32.9858	9.16442
82.4057	60.9925	18.649
103.955	100.006	28.9642

## Sheet: Figure 3f
Figure 3f
	WET (Yb3+ → Er3+)	WET [Er3+(4S3/2) → Yb3+]	WET [Er3+(4F9/2) → Yb3+]		Ar (Yb3+)		Ar [Er3+(4S3/2)]		Ar [Er3+(4F9/2)]
X axis	Y1 axis	Y2 axis	Y3 axis	X4 axis	Y4 axis	X5 axis	Y5 axis	X6 axis	Y6 axis
0.52	1.93959	3.2926	2.56032	2.82	0.84797	0.64	3.22762	0.52	3.88591
1.02	1.47325	3.00454	1.41579
1.62	1.04955	2.84104	1.00446
2.62	0.82656	2.36813	0.82664
4.82	0.72669	1.19483	0.66018
9.22	0.60259	0.53136	0.2611

[truncated: 8 more sheets: Figure 4a, Figure 4c, Figure 4d, Figure 4f (left), Figure 4f (right), Figure 5f, Figure 5g, Figure 5h]
